# Supplementary material for: Transcriptional Effects of Candidate COVID-19 Treatments on Cardiac Myocytes
Source: Front Cardiovasc Med. 2022 May 24;9:844441. doi: 10.3389/fcvm.2022.844441 (PMC9170897; doi:10.3389/fcvm.2022.844441)
Supplement: Supplementary Table 1 — Differential gene expression results as Excel file. CQ vs. Control, HCQ vs. Control, LR vs. Control, LRI vs. Control, and Rem vs. Control. [file Table_1.xlsx]

## Sheet: CQ vs. Control, FDR <= 0.05
Gene	GeneID	Length	logFC	logCPM	PValue	FDR	Description	Uniprot	Type
IL31RA	ENSG00000164509	6370	-1.41047	2.10663	2.68612e-30	1.50263e-27	interleukin 31 receptor A	A0A494C190	protein_coding
LOXL4	ENSG00000138131	3597	-0.992265	4.5267	2.97411e-49	2.41998e-46	lysyl oxidase like 4	Q96JB6	protein_coding
EPPK1	ENSG00000261150	16005	-0.909408	3.52785	3.1687e-25	1.28487e-22	epiplakin 1	P58107	protein_coding
NRAP	ENSG00000197893	5669	-0.795205	5.69162	6.61684e-44	4.73793e-41	nebulin related anchoring protein	Q86VF7	protein_coding
CRABP2	ENSG00000143320	1082	-0.781454	5.03528	4.19981e-30	2.2782e-27	cellular retinoic acid binding protein 2	P29373	protein_coding
SPON1	ENSG00000262655	5317	-0.638057	5.69704	5.89046e-30	3.10133e-27	spondin 1	Q9HCB6	protein_coding
COLQ	ENSG00000206561	4175	-0.547129	5.57645	2.80525e-31	1.67389e-28	collagen like tail subunit of asymmetric acetylcholinesterase	Q9Y215	protein_coding
HSPA5	ENSG00000044574	3921	-0.53238	10.4852	2.07596e-25	8.64228e-23	heat shock protein family A (Hsp70) member 5	P11021	protein_coding
CXCL12	ENSG00000107562	6077	-0.527552	6.94852	4.95337e-27	2.33343e-24	C-X-C motif chemokine ligand 12	P48061	protein_coding
ADAMTS8	ENSG00000134917	4141	-0.526277	4.98411	5.19244e-23	1.7875e-20	ADAM metallopeptidase with thrombospondin type 1 motif 8	Q9UP79	protein_coding
GLUL	ENSG00000135821	12638	0.453584	7.6856	3.57019e-26	1.55878e-23	glutamate-ammonia ligase	P15104	protein_coding
LPIN1	ENSG00000134324	11861	0.468598	7.00117	9.15998e-25	3.4161e-22	lipin 1	Q14693	protein_coding
FADS1	ENSG00000149485	10228	0.510533	7.56418	6.8105e-30	3.48328e-27	fatty acid desaturase 1	A0A0A0MR51	protein_coding
ACACA	ENSG00000278540	13022	0.601731	7.91801	5.14511e-57	6.14017e-54	acetyl-CoA carboxylase alpha	Q13085	protein_coding
ELOVL6	ENSG00000170522	7297	0.665397	4.74941	3.22993e-25	1.28487e-22	ELOVL fatty acid elongase 6	Q9H5J4	protein_coding
TSPAN32	ENSG00000064201	3797	0.681095	4.58341	2.79172e-23	9.99493e-21	tetraspanin 32	Q96QS1	protein_coding
FBXO32	ENSG00000156804	7395	0.684458	7.47136	9.68565e-54	9.12541e-51	F-box protein 32	Q969P5	protein_coding
FNIP2	ENSG00000052795	10981	0.738391	7.15662	4.02087e-61	6.54342e-58	folliculin interacting protein 2	Q9P278	protein_coding
EBP	ENSG00000147155	1768	0.752435	3.45039	4.2952e-24	1.56915e-21	EBP cholestenol delta-isomerase	Q15125	protein_coding
DHCR24	ENSG00000116133	6214	0.756693	8.87966	5.45882e-44	4.0716e-41	24-dehydrocholesterol reductase	Q15392	protein_coding
PCYT2	ENSG00000185813	6872	0.770101	5.68724	2.22634e-26	1.02189e-23	phosphate cytidylyltransferase 2, ethanolamine	Q99447	protein_coding
AL590004.3	ENSG00000260604	7060	0.782712	6.56171	1.13416e-63	2.03026e-60			lncRNA
NMRK2	ENSG00000077009	1141	0.805128	3.59647	3.91641e-23	1.37466e-20	nicotinamide riboside kinase 2	Q9NPI5	protein_coding
HMGCR	ENSG00000113161	6160	0.811315	7.68562	3.35087e-60	4.99866e-57	3-hydroxy-3-methylglutaryl-CoA reductase	P04035	protein_coding
PFKFB2	ENSG00000123836	10176	0.812242	5.11936	8.90606e-55	8.85707e-52	6-phosphofructo-2-kinase/fructose-2,6-biphosphatase 2	O60825	protein_coding
FADS2	ENSG00000134824	10553	0.817862	7.30173	8.2231e-41	5.25721e-38	fatty acid desaturase 2	O95864	protein_coding
PRUNE2	ENSG00000106772	14683	0.823523	4.05983	6.45974e-25	2.46034e-22	prune homolog 2 with BCH domain	Q8WUY3	protein_coding
HSD17B7	ENSG00000132196	4778	0.837745	4.10184	2.66339e-26	1.19193e-23	hydroxysteroid 17-beta dehydrogenase 7	P56937	protein_coding
FDPS	ENSG00000160752	3718	0.853129	6.7836	1.01948e-52	9.12489e-50	farnesyl diphosphate synthase	P14324	protein_coding
PPARD	ENSG00000112033	4457	0.858911	6.82985	4.39178e-55	4.62455e-52	peroxisome proliferator activated receptor delta	Q03181	protein_coding
FDFT1	ENSG00000079459	5197	0.870085	7.77413	1.64034e-69	4.89395e-66	farnesyl-diphosphate farnesyltransferase 1	P37268	protein_coding
TMEM97	ENSG00000109084	2929	0.870356	5.75449	7.08899e-65	1.58625e-61	transmembrane protein 97	Q5BJF2	protein_coding
LINC02248	ENSG00000235160	2804	0.876656	3.3911	7.24782e-28	3.60398e-25			lncRNA
LDLR	ENSG00000130164	7622	0.889691	8.72265	4.93703e-64	9.81975e-61	low density lipoprotein receptor	P01130	protein_coding
MVD	ENSG00000167508	4717	0.898819	6.34007	7.97368e-35	4.92196e-32	mevalonate diphosphate decarboxylase	P53602	protein_coding
CYP51A1	ENSG00000001630	3529	0.902089	4.63001	4e-25	1.55661e-22	cytochrome P450 family 51 subfamily A member 1	A0A0C4DFL7	protein_coding
IDI1	ENSG00000067064	4345	0.924025	6.42676	7.19183e-42	4.95157e-39	isopentenyl-diphosphate delta isomerase 1	Q13907	protein_coding
SQLE	ENSG00000104549	4305	0.932586	7.08827	2.74991e-78	1.23065e-74	squalene epoxidase	Q14534	protein_coding
LSS	ENSG00000160285	7238	0.93365	7.57116	3.08198e-51	2.62716e-48	lanosterol synthase	P48449	protein_coding
OLMALINC	ENSG00000235823	13609	0.965826	4.93584	2.95184e-71	1.05682e-67			lncRNA
DHCR7	ENSG00000172893	4121	0.992083	6.02829	8.35234e-56	9.3447e-53	7-dehydrocholesterol reductase	Q9UBM7	protein_coding
ACAT2	ENSG00000120437	2639	0.999991	5.29728	1.1265e-59	1.55118e-56	acetyl-CoA acetyltransferase 2	Q9BWD1	protein_coding
LINC01505	ENSG00000234323	12860	1.00015	2.27014	8.30566e-26	3.53999e-23			lncRNA
FASN	ENSG00000169710	9321	1.00824	8.87771	1.51142e-59	1.93256e-56	fatty acid synthase	P49327	protein_coding
SREBF1	ENSG00000072310	8243	1.04087	6.40643	9.15532e-49	7.12563e-46	sterol regulatory element binding transcription factor 1	P36956	protein_coding
CTXND1	ENSG00000259417	6893	1.09262	2.53359	4.7112e-41	3.12352e-38	cortexin domain containing 1	A0A1B0GTU2	protein_coding
SV2B	ENSG00000185518	12454	1.17302	2.32262	2.50922e-27	1.21399e-24	synaptic vesicle glycoprotein 2B	Q7L1I2	protein_coding
MSMO1	ENSG00000052802	2852	1.20883	7.26114	3.86692e-67	9.88881e-64	methylsterol monooxygenase 1	Q15800	protein_coding
HMGCS1	ENSG00000112972	6627	1.26852	9.11419	1.12117e-144	6.69004e-141	3-hydroxy-3-methylglutaryl-CoA synthase 1	Q01581	protein_coding
SCD	ENSG00000099194	5245	1.50022	10.0192	0	0	stearoyl-CoA desaturase	O00767	protein_coding
INSIG1	ENSG00000186480	3650	1.51962	6.77695	2.08634e-178	1.86738e-174	insulin induced gene 1	O15503	protein_coding
PMEL	ENSG00000185664	3901	1.75633	1.49628	5.30375e-31	3.06266e-28	premelanosome protein	P40967	protein_coding

## Sheet: HCQ vs. Control, FDR <= 0.05
Gene	GeneID	Length	logFC	logCPM	PValue	FDR	Description	Uniprot	Type
NPPB	ENSG00000120937	708	-0.971268	5.41412	3.65384e-31	2.10991e-28	natriuretic peptide B	P16860	protein_coding
ATF3	ENSG00000162772	4040	-0.91835	6.39279	8.41304e-26	3.67321e-23	activating transcription factor 3	P18847	protein_coding
CCN2	ENSG00000118523	2338	-0.795176	5.97829	2.90393e-45	2.59916e-42	cellular communication network factor 2	P29279	protein_coding
LOXL4	ENSG00000138131	3597	-0.756231	4.5267	2.52168e-30	1.36789e-27	lysyl oxidase like 4	Q96JB6	protein_coding
IER3	ENSG00000137331	1350	-0.738179	5.42381	1.45147e-26	6.83757e-24	immediate early response 3	P46695	protein_coding
ANKRD1	ENSG00000148677	1979	-0.721734	9.30648	8.3313e-48	8.77286e-45	ankyrin repeat domain 1	Q15327	protein_coding
NRAP	ENSG00000197893	5669	-0.666949	5.69162	7.47082e-32	4.45784e-29	nebulin related anchoring protein	Q86VF7	protein_coding
STAT4	ENSG00000138378	4606	-0.578034	5.36133	4.30282e-23	1.48124e-20	signal transducer and activator of transcription 4	Q14765	protein_coding
RIPOR2	ENSG00000111913	9435	-0.567932	5.02858	4.16094e-23	1.46049e-20	RHO family interacting cell polarization regulator 2	Q9Y4F9	protein_coding
HSPA5	ENSG00000044574	3921	-0.552699	10.4852	3.0136e-27	1.49851e-24	heat shock protein family A (Hsp70) member 5	P11021	protein_coding
COLQ	ENSG00000206561	4175	-0.54225	5.57645	7.73295e-31	4.32586e-28	collagen like tail subunit of asymmetric acetylcholinesterase	Q9Y215	protein_coding
NES	ENSG00000132688	5568	-0.524896	7.64716	5.09182e-23	1.71979e-20	nestin	P48681	protein_coding
HSP90B1	ENSG00000166598	4695	-0.519517	10.4666	3.44717e-25	1.46924e-22	heat shock protein 90 beta family member 1	P14625	protein_coding
GLUL	ENSG00000135821	12638	0.430208	7.6856	1.03573e-23	3.9448e-21	glutamate-ammonia ligase	P15104	protein_coding
FADS1	ENSG00000149485	10228	0.458713	7.56418	1.92331e-24	7.65091e-22	fatty acid desaturase 1	A0A0A0MR51	protein_coding
CLCN6	ENSG00000011021	8173	0.518224	6.74326	7.45023e-26	3.33416e-23	chloride voltage-gated channel 6	P51797	protein_coding
SLC2A4	ENSG00000181856	3995	0.52808	6.95338	1.88332e-23	6.88028e-21	solute carrier family 2 member 4	P14672	protein_coding
ACACA	ENSG00000278540	13022	0.591208	7.91801	3.97738e-55	8.89988e-52	acetyl-CoA carboxylase alpha	Q13085	protein_coding
NEAT1	ENSG00000245532	22767	0.623409	11.0817	1.07445e-24	4.37132e-22			lncRNA
HMGCR	ENSG00000113161	6160	0.633629	7.68562	2.64414e-37	1.89331e-34	3-hydroxy-3-methylglutaryl-CoA reductase	P04035	protein_coding
AL590004.3	ENSG00000260604	7060	0.652321	6.56171	1.15484e-44	9.84418e-42			lncRNA
FNIP2	ENSG00000052795	10981	0.660309	7.15662	3.46759e-49	4.13822e-46	folliculin interacting protein 2	Q9P278	protein_coding
FBXO32	ENSG00000156804	7395	0.661954	7.47136	2.19828e-50	3.27928e-47	F-box protein 32	Q969P5	protein_coding
AMHR2	ENSG00000135409	3656	0.707355	3.59916	5.30287e-23	1.7579e-20	anti-Mullerian hormone receptor type 2	Q16671	protein_coding
TMEM97	ENSG00000109084	2929	0.711724	5.75449	1.49439e-43	1.21596e-40	transmembrane protein 97	Q5BJF2	protein_coding
PCYT2	ENSG00000185813	6872	0.725407	5.68724	1.4115e-23	5.264e-21	phosphate cytidylyltransferase 2, ethanolamine	Q99447	protein_coding
DHCR24	ENSG00000116133	6214	0.732357	8.87966	2.44124e-41	1.90003e-38	24-dehydrocholesterol reductase	Q15392	protein_coding
IDI1	ENSG00000067064	4345	0.737566	6.42676	3.11492e-27	1.50703e-24	isopentenyl-diphosphate delta isomerase 1	Q13907	protein_coding
PFKFB2	ENSG00000123836	10176	0.750078	5.11936	8.6587e-47	8.61107e-44	6-phosphofructo-2-kinase/fructose-2,6-biphosphatase 2	O60825	protein_coding
FDFT1	ENSG00000079459	5197	0.761773	7.77413	1.00068e-53	1.79131e-50	farnesyl-diphosphate farnesyltransferase 1	P37268	protein_coding
FADS2	ENSG00000134824	10553	0.7797	7.30173	2.83326e-37	1.9507e-34	fatty acid desaturase 2	O95864	protein_coding
FDPS	ENSG00000160752	3718	0.791785	6.7836	1.2152e-45	1.14491e-42	farnesyl diphosphate synthase	P14324	protein_coding
SQLE	ENSG00000104549	4305	0.810961	7.08827	2.15573e-59	6.43162e-56	squalene epoxidase	Q14534	protein_coding
TSPAN32	ENSG00000064201	3797	0.810974	4.58341	1.39603e-32	8.92513e-30	tetraspanin 32	Q96QS1	protein_coding
ACAT2	ENSG00000120437	2639	0.829662	5.29728	3.74145e-41	2.79065e-38	acetyl-CoA acetyltransferase 2	Q9BWD1	protein_coding
OLMALINC	ENSG00000235823	13609	0.833516	4.93584	1.2174e-52	1.98115e-49			lncRNA
LDLR	ENSG00000130164	7622	0.846496	8.72265	3.52638e-58	9.01795e-55	low density lipoprotein receptor	P01130	protein_coding
CTXND1	ENSG00000259417	6893	0.846818	2.53359	3.73706e-24	1.45428e-21	cortexin domain containing 1	A0A1B0GTU2	protein_coding
PPARD	ENSG00000112033	4457	0.85116	6.82985	3.69311e-54	7.34559e-51	peroxisome proliferator activated receptor delta	Q03181	protein_coding
PKD1L2	ENSG00000166473	18637	0.873713	3.55629	1.0474e-24	4.36035e-22	polycystin 1 like 2 (gene/pseudogene)		polymorphic_pseudogene
HSD17B7	ENSG00000132196	4778	0.877149	4.10184	5.4435e-29	2.866e-26	hydroxysteroid 17-beta dehydrogenase 7	P56937	protein_coding
MVD	ENSG00000167508	4717	0.877318	6.34007	2.86079e-33	1.8967e-30	mevalonate diphosphate decarboxylase	P53602	protein_coding
LSS	ENSG00000160285	7238	0.921255	7.57116	5.88895e-50	8.10908e-47	lanosterol synthase	P48449	protein_coding
CYP51A1	ENSG00000001630	3529	0.921663	4.63001	2.98978e-26	1.37231e-23	cytochrome P450 family 51 subfamily A member 1	A0A0C4DFL7	protein_coding
DHCR7	ENSG00000172893	4121	0.931915	6.02829	2.21664e-49	2.83429e-46	7-dehydrocholesterol reductase	Q9UBM7	protein_coding
LINC01505	ENSG00000234323	12860	0.951558	2.27014	2.33222e-23	8.34982e-21			lncRNA
MSMO1	ENSG00000052802	2852	1.01883	7.26114	2.57693e-48	2.8831e-45	methylsterol monooxygenase 1	Q15800	protein_coding
FASN	ENSG00000169710	9321	1.06961	8.87771	1.11833e-66	5.00481e-63	fatty acid synthase	P49327	protein_coding
C11orf21	ENSG00000110665	4074	1.07091	3.06131	2.8157e-28	1.44011e-25	chromosome 11 open reading frame 21	Q9P2W6	protein_coding
HMGCS1	ENSG00000112972	6627	1.08235	9.11419	1.96514e-106	1.1726e-102	3-hydroxy-3-methylglutaryl-CoA synthase 1	Q01581	protein_coding
SREBF1	ENSG00000072310	8243	1.17199	6.40643	2.6598e-61	9.5226e-58	sterol regulatory element binding transcription factor 1	P36956	protein_coding
SCD	ENSG00000099194	5245	1.36143	10.0192	2.64684e-260	4.73812e-256	stearoyl-CoA desaturase	O00767	protein_coding
INSIG1	ENSG00000186480	3650	1.40309	6.77695	2.51723e-152	2.25305e-148	insulin induced gene 1	O15503	protein_coding
PMEL	ENSG00000185664	3901	1.78959	1.49628	2.29127e-32	1.41435e-29	premelanosome protein	P40967	protein_coding

## Sheet: LR vs. Control, FDR <= 0.05
Gene	GeneID	Length	logFC	logCPM	PValue	FDR	Description	Uniprot	Type
CALML3-AS1	ENSG00000205488	9205	-8.51217	-0.480407	9.2946e-42	6.27149e-41			lncRNA
AC005908.3	ENSG00000287243	6521	-6.69005	-0.582903	3.78985e-39	2.41948e-38			lncRNA
AL356123.2	ENSG00000287594	724	-6.54121	-0.342063	5.94745e-37	3.56668e-36			lncRNA
CAV3	ENSG00000182533	1947	-6.53117	0.333243	1.4215e-84	1.90324e-83	caveolin 3	P56539	protein_coding
PDZRN4	ENSG00000165966	4872	-6.51845	-0.277778	3.41373e-37	2.0638e-36	PDZ domain containing ring finger 4	Q6ZMN7	protein_coding
AC008571.2	ENSG00000286749	4207	-6.20208	-0.154164	1.01444e-36	6.04511e-36			lncRNA
SERTM1	ENSG00000180440	3099	-6.12319	1.28959	8.73401e-97	1.38852e-95	serine rich and transmembrane domain containing 1	A2A2V5	protein_coding
PERCC1	ENSG00000284395	1926	-6.04116	-0.102819	3.36882e-37	2.03872e-36	proline and glutamate rich with coiled coil 1	A0A1W2PR82	protein_coding
DCX	ENSG00000077279	10203	-5.86874	3.92433	0	0	doublecortin	O43602	protein_coding
NT5C1A	ENSG00000116981	1107	-5.81296	-0.689057	3.03206e-36	1.78954e-35	5'-nucleotidase, cytosolic IA	Q9BXI3	protein_coding
FAM107A	ENSG00000168309	5321	-5.79465	0.751437	7.60979e-74	8.73783e-73	family with sequence similarity 107 member A	O95990	protein_coding
GAS2L1P2	ENSG00000228376	2262	-5.62834	-0.561326	3.71953e-32	1.99291e-31			transcribed_processed_pseudogene
MYO16	ENSG00000041515	8816	-5.6208	1.21655	9.27106e-89	1.33088e-87	myosin XVI	Q9Y6X6	protein_coding
ARL11	ENSG00000152213	3618	-5.43998	-0.175846	1.2403e-30	6.39846e-30	ADP ribosylation factor like GTPase 11	Q969Q4	protein_coding
TMEM72	ENSG00000187783	3049	-5.35443	1.83612	1.42021e-115	2.803e-114	transmembrane protein 72	A0PK05	protein_coding
AL512380.1	ENSG00000231754	2106	-5.03511	-0.575717	2.52071e-28	1.21823e-27			lncRNA
MYOG	ENSG00000122180	1507	-4.94097	-0.0556256	2.16379e-35	1.2515e-34	myogenin	P15173	protein_coding
LINC01182	ENSG00000250634	6649	-4.903	0.890139	9.29257e-59	8.51748e-58			lncRNA
MYH11	ENSG00000133392	17729	-4.89824	4.24001	0	0	myosin heavy chain 11	P35749	protein_coding
MYOM3	ENSG00000142661	9214	-4.86282	1.59923	1.0455e-100	1.76062e-99	myomesin 3	Q5VTT5	protein_coding
AC024610.2	ENSG00000279668	7034	-4.79129	1.85567	7.58855e-127	1.6627e-125			lncRNA
AL032819.2	ENSG00000279930	2162	-4.78708	-0.0456373	7.48006e-38	4.59981e-37			TEC
KY	ENSG00000174611	9001	-4.72454	3.14239	4.51707e-268	3.01717e-266	kyphoscoliosis peptidase	B4DGA7	protein_coding
GRM1	ENSG00000152822	7408	-4.59331	1.3093	1.41357e-95	2.20806e-94	glutamate metabotropic receptor 1	Q13255	protein_coding
PRMT8	ENSG00000111218	6677	-4.41121	-0.0801124	6.75694e-37	4.0467e-36	protein arginine methyltransferase 8	Q9NR22	protein_coding
SFRP2	ENSG00000145423	1996	-4.37034	3.96888	0	0	secreted frizzled related protein 2	Q96HF1	protein_coding
PDE1B	ENSG00000123360	7367	-4.3652	-0.360293	2.40583e-29	1.19796e-28	phosphodiesterase 1B	Q01064	protein_coding
TMC3	ENSG00000188869	4977	-4.33899	-0.41259	1.17783e-27	5.5945e-27	transmembrane channel like 3	Q7Z5M5	protein_coding
PRIMA1	ENSG00000175785	3896	-4.32927	4.34206	0	0	proline rich membrane anchor 1	Q86XR5	protein_coding
GJD2	ENSG00000159248	2922	-4.31332	1.26611	2.41884e-85	3.29276e-84	gap junction protein delta 2	Q9UKL4	protein_coding
MYCN	ENSG00000134323	2616	-4.27218	3.29897	5.90053e-277	4.06252e-275	MYCN proto-oncogene, bHLH transcription factor	P04198	protein_coding
CNGA1	ENSG00000198515	3590	-4.25669	0.232716	5.01707e-45	3.57668e-44	cyclic nucleotide gated channel subunit alpha 1	P29973	protein_coding
AC138904.3	ENSG00000283662	2681	-4.24589	1.6353	9.72261e-79	1.20363e-77			lncRNA
ANK1	ENSG00000029534	10797	-4.22761	4.33126	0	0	ankyrin 1	P16157	protein_coding
SYT6	ENSG00000134207	5104	-4.2167	-0.400019	7.18721e-27	3.32966e-26	synaptotagmin 6	Q5T7P8	protein_coding
LINC02712	ENSG00000273409	742	-4.19859	0.342935	2.26349e-38	1.41476e-37			lncRNA
C11orf87	ENSG00000185742	5867	-4.18734	1.59575	1.06726e-100	1.79558e-99	chromosome 11 open reading frame 87	Q6NUJ2	protein_coding
LEFTY2	ENSG00000143768	2286	-4.17705	1.6668	3.06133e-95	4.74466e-94	left-right determination factor 2	O00292	protein_coding
PLEKHD1	ENSG00000175985	8097	-4.13074	1.49414	1.36526e-103	2.37739e-102	pleckstrin homology and coiled-coil domain containing D1	A6NEE1	protein_coding
MYADML2	ENSG00000185105	2452	-4.08996	2.64943	2.55903e-123	5.43408e-122	myeloid associated differentiation marker like 2	A6NDP7	protein_coding
RASL12	ENSG00000103710	2681	-4.08752	2.4589	4.31626e-148	1.18324e-146	RAS like family 12	Q9NYN1	protein_coding
CNR1	ENSG00000118432	6357	-4.03594	0.856023	1.44839e-58	1.32351e-57	cannabinoid receptor 1	P21554	protein_coding
CHST6	ENSG00000183196	8620	-4.00179	3.05373	8.51439e-206	3.76336e-204	carbohydrate sulfotransferase 6	Q9GZX3	protein_coding
LINC01224	ENSG00000269416	3989	-3.95049	1.84957	2.35152e-112	4.47814e-111			lncRNA
DHRS7C	ENSG00000184544	1006	-3.94773	-0.0240444	2.30003e-32	1.23791e-31	dehydrogenase/reductase 7C	A6NNS2	protein_coding
APLNR	ENSG00000134817	3738	-3.91924	0.32795	7.92449e-50	6.1838e-49	apelin receptor	P35414	protein_coding
AL591543.1	ENSG00000284612	4191	-3.91296	0.680953	1.15264e-51	9.31532e-51			lncRNA
GPER1	ENSG00000164850	3123	-3.90664	0.156113	1.50193e-33	8.29819e-33	G protein-coupled estrogen receptor 1	Q99527	protein_coding
GJA5	ENSG00000265107	3288	-3.90569	3.01104	1.5755e-204	6.91249e-203	gap junction protein alpha 5	P36382	protein_coding
MYH6	ENSG00000197616	7281	-3.89876	9.64375	0	0	myosin heavy chain 6	P13533	protein_coding
SLC26A7	ENSG00000147606	6257	-3.87094	1.83277	2.31241e-100	3.86502e-99	solute carrier family 26 member 7	Q8TE54	protein_coding
ANKRD63	ENSG00000230778	1143	-3.86275	1.81468	8.38287e-71	9.22889e-70	ankyrin repeat domain 63	C9JTQ0	protein_coding
TRH	ENSG00000170893	1592	-3.83671	1.45323	9.25314e-90	1.34122e-88	thyrotropin releasing hormone	P20396	protein_coding
AP001528.2	ENSG00000280339	3249	-3.82237	0.726432	3.45785e-46	2.52546e-45			TEC
LRRC14B	ENSG00000185028	2570	-3.81447	2.92062	2.81127e-153	8.00073e-152	leucine rich repeat containing 14B	A6NHZ5	protein_coding
HPGD	ENSG00000164120	5531	-3.80881	0.0418359	1.99451e-31	1.0498e-30	15-hydroxyprostaglandin dehydrogenase	P15428	protein_coding
AC022034.3	ENSG00000253369	3360	-3.78518	0.0144222	7.19076e-29	3.53243e-28			lncRNA
AC007405.3	ENSG00000235934	2458	-3.76889	-0.292166	1.73706e-29	8.69066e-29			lncRNA
LSMEM2	ENSG00000179564	1434	-3.75174	4.75993	0	0	leucine rich single-pass membrane protein 2	Q8N112	protein_coding
KCNN3	ENSG00000143603	13599	-3.73977	1.00278	5.79756e-61	5.52326e-60	potassium calcium-activated channel subfamily N member 3	Q9UGI6	protein_coding
ICAM4	ENSG00000105371	1439	-3.72837	0.100028	1.14636e-33	6.34931e-33	intercellular adhesion molecule 4 (Landsteiner-Wiener blood group)	Q14773	protein_coding
C1QL1	ENSG00000131094	1527	-3.72156	3.30898	1.52487e-187	5.98611e-186	complement C1q like 1	O75973	protein_coding
SEC14L5	ENSG00000103184	6463	-3.7078	4.7358	0	0	SEC14 like lipid binding 5	O43304	protein_coding
TSPEAR	ENSG00000175894	4462	-3.68592	3.20574	1.97973e-242	1.12149e-240	thrombospondin type laminin G domain and EAR repeats	Q8WU66	protein_coding
AC092335.1	ENSG00000250448	2066	-3.68421	0.681438	2.26626e-51	1.82084e-50			lncRNA
C14orf180	ENSG00000184601	3036	-3.67448	4.21659	1.32594e-212	6.18115e-211	chromosome 14 open reading frame 180	Q8N912	protein_coding
IFIT1	ENSG00000185745	4614	-3.66244	7.91748	0	0	interferon induced protein with tetratricopeptide repeats 1	P09914	protein_coding
HS3ST4	ENSG00000182601	3443	-3.65398	0.128851	1.12358e-32	6.08937e-32	heparan sulfate-glucosamine 3-sulfotransferase 4	Q9Y661	protein_coding
TLR5	ENSG00000187554	7733	-3.6365	-0.00721516	3.00839e-27	1.41051e-26	toll like receptor 5	B1AZ06	protein_coding
LGI2	ENSG00000153012	6495	-3.62336	5.18728	0	0	leucine rich repeat LGI family member 2	Q8N0V4	protein_coding
ACKR3	ENSG00000144476	2070	-3.61732	3.42821	3.2655e-199	1.36899e-197	atypical chemokine receptor 3	P25106	protein_coding
PLCB2	ENSG00000137841	7349	-3.61184	3.39396	3.28257e-261	2.12135e-259	phospholipase C beta 2	Q00722	protein_coding
CRB1	ENSG00000134376	12721	-3.5997	-0.123003	6.34815e-27	2.94705e-26	crumbs cell polarity complex component 1	P82279	protein_coding
LRRN3	ENSG00000173114	3875	-3.59638	1.58755	9.83449e-63	9.62007e-62	leucine rich repeat neuronal 3	Q9H3W5	protein_coding
PRRT4	ENSG00000224940	3683	-3.5887	2.41406	4.0662e-134	9.67939e-133	proline rich transmembrane protein 4	C9JH25	protein_coding
CRHBP	ENSG00000145708	2468	-3.58613	0.430328	1.11112e-43	7.77567e-43	corticotropin releasing hormone binding protein	P24387	protein_coding
PPP1R1C	ENSG00000150722	4887	-3.58069	2.93233	1.2188e-183	4.59322e-182	protein phosphatase 1 regulatory inhibitor subunit 1C	Q8WVI7	protein_coding
AC117464.1	ENSG00000287158	3783	-3.57827	1.23994	5.5619e-68	5.87396e-67			lncRNA
AC100786.1	ENSG00000246731	2621	-3.5735	-0.224776	6.2385e-26	2.81227e-25			lncRNA
SEPTIN3	ENSG00000100167	7153	-3.5733	1.66929	3.01286e-86	4.14552e-85	septin 3	Q9UH03	protein_coding
LMO3	ENSG00000048540	10002	-3.56715	3.78737	1.07573e-237	5.9618e-236	LIM domain only 3	Q8TAP4	protein_coding
ASB10	ENSG00000146926	2375	-3.56383	0.365313	1.64465e-39	1.06124e-38	ankyrin repeat and SOCS box containing 10	Q8WXI3	protein_coding
MXRA5	ENSG00000101825	9804	-3.5412	1.62132	1.70703e-92	2.54434e-91	matrix remodeling associated 5	Q9NR99	protein_coding
CACNA1G	ENSG00000006283	10062	-3.53816	5.47253	0	0	calcium voltage-gated channel subunit alpha1 G	O43497	protein_coding
PPP1R1B	ENSG00000131771	4543	-3.52565	1.27722	5.25561e-80	6.62074e-79	protein phosphatase 1 regulatory inhibitor subunit 1B	Q9UD71	protein_coding
KBTBD13	ENSG00000234438	3124	-3.52258	2.00014	9.43513e-58	8.51302e-57	kelch repeat and BTB domain containing 13	C9JR72	protein_coding
AC022034.1	ENSG00000237807	7527	-3.48732	4.14081	0	0			lncRNA
CRYM	ENSG00000103316	3782	-3.48061	0.69724	3.51939e-42	2.39637e-41	crystallin mu	Q14894	protein_coding
RNASE1	ENSG00000129538	1083	-3.41366	1.02661	1.44432e-55	1.25447e-54	ribonuclease A family member 1, pancreatic	P07998	protein_coding
AP001528.1	ENSG00000255471	1218	-3.40262	0.723411	7.99045e-49	6.11531e-48			lncRNA
RD3L	ENSG00000227729	1454	-3.39633	0.401108	3.28257e-42	2.23682e-41	retinal degeneration 3 like	P0DJH9	protein_coding
RGS4	ENSG00000117152	4836	-3.3891	3.91582	1.67749e-251	1.02838e-249	regulator of G protein signaling 4	P49798	protein_coding
KCNIP4-IT1	ENSG00000280650	9848	-3.37349	0.84947	2.82079e-51	2.26131e-50			lncRNA
CDH23	ENSG00000107736	18601	-3.36723	1.7149	9.24601e-122	1.92905e-120	cadherin related 23	Q9H251	protein_coding
P2RY6	ENSG00000171631	3976	-3.36612	0.704222	2.86038e-57	2.56275e-56	pyrimidinergic receptor P2Y6	Q15077	protein_coding
LINC01954	ENSG00000271952	959	-3.36547	-0.100362	7.28431e-26	3.27959e-25			lncRNA
CPM	ENSG00000135678	7535	-3.36461	1.15414	5.33938e-60	4.99635e-59	carboxypeptidase M	P14384	protein_coding
RIMBP2	ENSG00000060709	9655	-3.35409	0.307505	2.41913e-33	1.33164e-32	RIMS binding protein 2	O15034	protein_coding
CNTFR	ENSG00000122756	2098	-3.34968	4.17062	0	0	ciliary neurotrophic factor receptor	P26992	protein_coding
SERTM2	ENSG00000260802	4758	-3.34953	1.91663	1.25539e-117	2.53072e-116	serine rich and transmembrane domain containing 2		protein_coding
TK1	ENSG00000167900	1845	-3.33678	4.47781	2.92894e-249	1.7477e-247	thymidine kinase 1	P04183	protein_coding
ASCL1	ENSG00000139352	2481	-3.335	0.11616	2.68539e-31	1.4093e-30	achaete-scute family bHLH transcription factor 1	P50553	protein_coding
POU4F1	ENSG00000152192	4539	-3.32059	3.46293	5.69456e-182	2.09319e-180	POU class 4 homeobox 1	Q01851	protein_coding
SMTNL2	ENSG00000188176	2480	-3.32024	4.08242	2.19221e-301	1.68424e-299	smoothelin like 2	Q2TAL5	protein_coding
GPR183	ENSG00000169508	1685	-3.31894	1.23059	7.52752e-63	7.37145e-62	G protein-coupled receptor 183	P32249	protein_coding
UHRF1	ENSG00000276043	5145	-3.31649	3.57522	4.05832e-216	1.93213e-214	ubiquitin like with PHD and ring finger domains 1	Q96T88	protein_coding
SLC6A1	ENSG00000157103	18242	-3.31275	1.21736	1.7892e-44	1.26645e-43	solute carrier family 6 member 1	P30531	protein_coding
RTN4RL1	ENSG00000185924	3614	-3.29384	2.69368	5.27666e-151	1.4736e-149	reticulon 4 receptor like 1	Q86UN2	protein_coding
KIAA0319	ENSG00000137261	7208	-3.285	4.40758	0	0	KIAA0319	Q5VV43	protein_coding
DSCAML1	ENSG00000177103	7036	-3.28457	1.27846	6.08408e-52	4.94825e-51	DS cell adhesion molecule like 1	Q8TD84	protein_coding
MAP2K6	ENSG00000108984	16660	-3.28375	3.83346	1.448e-211	6.69785e-210	mitogen-activated protein kinase kinase 6	P52564	protein_coding
PAX6	ENSG00000007372	20639	-3.27049	4.5645	0	0	paired box 6	P26367	protein_coding
LRRTM1	ENSG00000162951	5047	-3.26429	-0.315221	6.80939e-26	3.06808e-25	leucine rich repeat transmembrane neuronal 1	Q86UE6	protein_coding
SHISAL1	ENSG00000138944	6853	-3.26065	2.24495	2.58586e-77	3.12344e-76	shisa like 1	Q3SXP7	protein_coding
CTXND1	ENSG00000259417	6893	-3.25004	2.53359	6.7402e-104	1.17828e-102	cortexin domain containing 1	A0A1B0GTU2	protein_coding
PAQR9	ENSG00000188582	10807	-3.24449	2.22619	1.07375e-132	2.53912e-131	progestin and adipoQ receptor family member 9	Q6ZVX9	protein_coding
DNER	ENSG00000187957	3932	-3.23665	0.901711	5.09418e-38	3.14669e-37	delta/notch like EGF repeat containing	Q8NFT8	protein_coding
TRHDE-AS1	ENSG00000236333	18092	-3.23592	1.22471	5.28849e-61	5.04365e-60			lncRNA
FAM111B	ENSG00000189057	3865	-3.22857	4.34987	1.62308e-233	8.62158e-232	family with sequence similarity 111 member B	Q6SJ93	protein_coding
LINC02517	ENSG00000249145	1970	-3.22508	0.4401	1.23493e-40	8.16339e-40			lncRNA
SOX3	ENSG00000134595	2132	-3.22199	2.47307	4.46372e-95	6.89431e-94	SRY-box transcription factor 3	P41225	protein_coding
FBXL22	ENSG00000197361	3614	-3.21662	4.73546	0	0	F-box and leucine rich repeat protein 22	Q6P050	protein_coding
CLSPN	ENSG00000092853	9591	-3.21188	4.65142	0	0	claspin	Q9HAW4	protein_coding
OR2W3	ENSG00000238243	945	-3.21115	0.235514	1.32992e-28	6.48158e-28	olfactory receptor family 2 subfamily W member 3	Q7Z3T1	protein_coding
AQP7	ENSG00000165269	5253	-3.21046	-0.0603538	2.16798e-25	9.6348e-25	aquaporin 7	O14520	protein_coding
AC105383.1	ENSG00000250241	11455	-3.20787	1.20536	3.22014e-48	2.43428e-47			lncRNA
LINC00616	ENSG00000248307	6177	-3.20026	1.06795	5.26107e-37	3.1646e-36			lncRNA
STAC	ENSG00000144681	4396	-3.19673	2.41173	1.24728e-146	3.37785e-145	SH3 and cysteine rich domain	Q99469	protein_coding
ACTA2	ENSG00000107796	2976	-3.19623	5.83691	0	0	actin alpha 2, smooth muscle	P62736	protein_coding
E2F2	ENSG00000007968	5462	-3.17679	2.88389	4.91992e-135	1.18855e-133	E2F transcription factor 2	Q14209	protein_coding
ERBB3	ENSG00000065361	8837	-3.16711	5.04094	0	0	erb-b2 receptor tyrosine kinase 3	P21860	protein_coding
FER1L6	ENSG00000214814	6051	-3.15903	-0.0824011	2.02812e-29	1.01186e-28	fer-1 like family member 6	Q2WGJ9	protein_coding
SFRP5	ENSG00000120057	1883	-3.15107	3.25048	8.01727e-204	3.50898e-202	secreted frizzled related protein 5	Q5T4F7	protein_coding
ATOH8	ENSG00000168874	9296	-3.15096	1.91868	1.63454e-97	2.62421e-96	atonal bHLH transcription factor 8	Q96SQ7	protein_coding
SLITRK5	ENSG00000165300	21103	-3.14097	1.95149	2.3911e-103	4.14759e-102	SLIT and NTRK like family member 5	O94991	protein_coding
MCM10	ENSG00000065328	5454	-3.13512	3.61818	1.59851e-218	7.75471e-217	minichromosome maintenance 10 replication initiation factor	Q7L590	protein_coding
RIBC2	ENSG00000128408	1826	-3.1338	0.290687	5.15319e-34	2.88003e-33	RIB43A domain with coiled-coils 2	Q9H4K1	protein_coding
GALNT18	ENSG00000110328	3626	-3.13287	2.77331	6.71804e-130	1.53392e-128	polypeptide N-acetylgalactosaminyltransferase 18	Q6P9A2	protein_coding
LINC02455	ENSG00000256672	496	-3.12403	0.737305	1.19746e-35	6.97704e-35			lncRNA
OPCML	ENSG00000183715	7583	-3.12141	0.28013	2.6567e-34	1.49365e-33	opioid binding protein/cell adhesion molecule like	Q14982	protein_coding
LINC00648	ENSG00000259129	3253	-3.11141	3.84714	2.3904e-241	1.3414e-239			lncRNA
XIRP2	ENSG00000163092	13337	-3.10193	5.7853	1.1982e-291	8.97449e-290	xin actin binding repeat containing 2	A4UGR9	protein_coding
GAD1	ENSG00000128683	8242	-3.09993	4.08147	3.68621e-292	2.77256e-290	glutamate decarboxylase 1	Q99259	protein_coding
AC109583.4	ENSG00000284672	3128	-3.09733	4.77425	1.50307e-213	7.06208e-212			lncRNA
VWDE	ENSG00000146530	6712	-3.08901	5.73517	0	0	von Willebrand factor D and EGF domains	Q8N2E2	protein_coding
DRD1	ENSG00000184845	4031	-3.08338	2.94611	1.94809e-127	4.31059e-126	dopamine receptor D1	P21728	protein_coding
NEFL	ENSG00000277586	3940	-3.08168	0.119866	1.34311e-33	7.42983e-33	neurofilament light	P07196	protein_coding
PRSS44P	ENSG00000226074	1074	-3.0779	5.92758	0	0			transcribed_unitary_pseudogene
SMCO1	ENSG00000214097	1846	-3.07278	0.966508	6.59891e-38	4.06074e-37	single-pass membrane protein with coiled-coil domains 1	Q147U7	protein_coding
AP005131.7	ENSG00000272746	611	-3.06406	0.689989	1.26923e-37	7.75709e-37			lncRNA
XKR5	ENSG00000275591	4911	-3.0561	2.52062	1.14338e-120	2.35532e-119	XK related 5	Q6UX68	protein_coding
HRH2	ENSG00000113749	5679	-3.04051	7.43519	0	0	histamine receptor H2	P25021	protein_coding
KCNK2	ENSG00000082482	3910	-3.026	0.643161	1.54101e-31	8.12775e-31	potassium two pore domain channel subfamily K member 2	O95069	protein_coding
RANBP20P	ENSG00000259144	2104	-3.01693	1.69302	2.04359e-64	2.04485e-63			processed_pseudogene
AC010136.1	ENSG00000223923	2060	-3.0046	2.58738	5.09068e-130	1.16532e-128			lncRNA
RPL5P14	ENSG00000243914	878	-2.99743	0.403346	1.89001e-31	9.95088e-31			processed_pseudogene
ESCO2	ENSG00000171320	7805	-2.98944	2.64223	4.67266e-78	5.72129e-77	establishment of sister chromatid cohesion N-acetyltransferase 2	Q56NI9	protein_coding
MIR208B	ENSG00000215991	77	-2.98793	1.10452	4.81825e-46	3.50046e-45			miRNA
FOLH1	ENSG00000086205	5335	-2.97694	-0.0651693	5.21539e-30	2.64778e-29	folate hydrolase 1	Q04609	protein_coding
MOG	ENSG00000204655	3175	-2.96157	2.33255	3.62517e-107	6.58156e-106	myelin oligodendrocyte glycoprotein	Q16653	protein_coding
LDLRAD4	ENSG00000168675	16759	-2.95344	5.76799	0	0	low density lipoprotein receptor class A domain containing 4	O15165	protein_coding
PRSS42P	ENSG00000178055	1857	-2.94973	7.73471	0	0			transcribed_unitary_pseudogene
RAB26	ENSG00000167964	2488	-2.94422	1.04257	3.42927e-29	1.70001e-28	RAB26, member RAS oncogene family	Q9ULW5	protein_coding
SHANK1	ENSG00000161681	7567	-2.93175	1.30604	1.69981e-39	1.09494e-38	SH3 and multiple ankyrin repeat domains 1	Q9Y566	protein_coding
ANO4	ENSG00000151572	4997	-2.92635	3.89298	1.08593e-251	6.68012e-250	anoctamin 4	Q32M45	protein_coding
AC103760.1	ENSG00000254231	5462	-2.91475	0.739633	2.42067e-35	1.39782e-34			lncRNA
CCDC34	ENSG00000109881	3101	-2.90512	4.33029	0	0	coiled-coil domain containing 34	Q96HJ3	protein_coding
LINC02197	ENSG00000250387	3493	-2.89854	1.41708	3.12482e-65	3.16567e-64			lncRNA
TRHDE	ENSG00000072657	12264	-2.89686	0.490731	2.10871e-25	9.38071e-25	thyrotropin releasing hormone degrading enzyme	Q9UKU6	protein_coding
MGP	ENSG00000111341	2887	-2.89149	1.293	1.71391e-52	1.40996e-51	matrix Gla protein	P08493	protein_coding
TCAP	ENSG00000173991	960	-2.88377	5.87542	6.51668e-246	3.75097e-244	titin-cap	O15273	protein_coding
FRMPD1	ENSG00000070601	5913	-2.88279	2.2934	3.47857e-98	5.65576e-97	FERM and PDZ domain containing 1	Q5SYB0	protein_coding
AC021683.2	ENSG00000267506	5079	-2.8807	0.58881	6.30582e-37	3.77906e-36			lncRNA
MARCHF11	ENSG00000183654	1877	-2.88063	4.08484	2.01723e-205	8.89419e-204	membrane associated ring-CH-type finger 11	A6NNE9	protein_coding
CXXC4	ENSG00000168772	5823	-2.87927	3.58016	2.59003e-131	6.02132e-130	CXXC finger protein 4	J9JIF5	protein_coding
CNN1	ENSG00000130176	2837	-2.87474	5.93303	1.13499e-307	8.99005e-306	calponin 1	P51911	protein_coding
HTR1B	ENSG00000135312	2568	-2.87141	0.761457	5.33687e-36	3.12923e-35	5-hydroxytryptamine receptor 1B	P28222	protein_coding
AC016769.5	ENSG00000286456	1285	-2.85848	0.903617	3.01803e-35	1.73772e-34			lncRNA
WNT5A	ENSG00000114251	7397	-2.85483	6.98156	0	0	Wnt family member 5A	P41221	protein_coding
MYH7	ENSG00000092054	6027	-2.84938	13.5626	0	0	myosin heavy chain 7	P12883	protein_coding
VWC2	ENSG00000188730	11322	-2.8493	4.22375	1.2885e-267	8.51123e-266	von Willebrand factor C domain containing 2	Q2TAL6	protein_coding
HCG22	ENSG00000228789	2211	-2.84104	1.05583	1.26227e-55	1.09743e-54			lncRNA
RMST	ENSG00000255794	10231	-2.83848	0.897223	9.89933e-36	5.77413e-35			lncRNA
MARCHF11-AS1	ENSG00000250981	708	-2.83491	2.77776	2.34704e-137	5.79509e-136			lncRNA
MIXL1	ENSG00000185155	2029	-2.82763	1.05599	2.38605e-43	1.66068e-42	Mix paired-like homeobox	Q9H2W2	protein_coding
FXYD2	ENSG00000137731	5608	-2.81858	2.74956	4.36778e-95	6.75287e-94	FXYD domain containing ion transport regulator 2	P54710	protein_coding
DDIT4L	ENSG00000145358	2994	-2.81629	1.40128	3.01502e-49	2.32838e-48	DNA damage inducible transcript 4 like	Q96D03	protein_coding
LINC00964	ENSG00000249816	12039	-2.8138	0.219035	2.29333e-28	1.11104e-27			lncRNA
C18orf15	ENSG00000279020	2534	-2.81053	1.52123	5.41988e-47	4.01578e-46			TEC
AC004908.1	ENSG00000272240	541	-2.80874	0.53748	9.62652e-28	4.58066e-27			lncRNA
PYGM	ENSG00000068976	4658	-2.80551	5.75557	0	0	glycogen phosphorylase, muscle associated	P11217	protein_coding
AL353622.1	ENSG00000270605	1945	-2.80341	0.6859	4.73465e-33	2.59189e-32			lncRNA
FZD4	ENSG00000174804	7387	-2.79534	4.21024	7.59582e-291	5.66553e-289	frizzled class receptor 4	Q9ULV1	protein_coding
NTF4	ENSG00000225950	1469	-2.79511	0.646806	1.31277e-30	6.76842e-30	neurotrophin 4	P34130	protein_coding
RASGRP1	ENSG00000172575	6105	-2.77721	2.31486	3.38438e-123	7.17818e-122	RAS guanyl releasing protein 1	O95267	protein_coding
ADPRHL1	ENSG00000153531	10924	-2.77223	7.77443	0	0	ADP-ribosylhydrolase like 1	Q8NDY3	protein_coding
GNAO1	ENSG00000087258	13542	-2.76958	2.24776	4.98922e-85	6.77633e-84	G protein subunit alpha o1	P09471	protein_coding
AC112777.1	ENSG00000256663	1423	-2.76873	0.436965	6.42871e-34	3.58282e-33			processed_pseudogene
NELL1	ENSG00000165973	5314	-2.76495	2.53163	4.06778e-94	6.18144e-93	neural EGFL like 1	Q92832	protein_coding
OXTR	ENSG00000180914	4514	-2.75906	2.15736	1.27288e-80	1.61602e-79	oxytocin receptor	P30559	protein_coding
ID2-AS1	ENSG00000235092	7084	-2.75834	1.29294	8.03758e-49	6.14612e-48			lncRNA
ANKRD34C	ENSG00000235711	4951	-2.74206	0.662415	2.28117e-35	1.31812e-34	ankyrin repeat domain 34C	P0C6C1	protein_coding
AL451069.1	ENSG00000226900	2466	-2.74007	5.15787	0	0			lncRNA
AC126468.1	ENSG00000287075	483	-2.74006	0.670826	4.37755e-34	2.45113e-33			lncRNA
ANKRD18CP	ENSG00000159712	2980	-2.73571	0.976454	1.75775e-29	8.78927e-29			unprocessed_pseudogene
AC009531.1	ENSG00000226063	580	-2.73257	1.7191	1.47965e-55	1.28392e-54			lncRNA
RRAD	ENSG00000166592	1601	-2.73096	4.88648	2.08546e-229	1.07895e-227	RRAD, Ras related glycolysis inhibitor and calcium channel regulator	P55042	protein_coding
DTL	ENSG00000143476	4923	-2.72641	5.25059	0	0	denticleless E3 ubiquitin protein ligase homolog	Q9NZJ0	protein_coding
AC022447.2	ENSG00000248624	543	-2.7203	1.06794	1.92256e-34	1.08464e-33			lncRNA
DAND5	ENSG00000179284	1997	-2.71509	1.61157	1.29992e-53	1.09043e-52	DAN domain BMP antagonist family member 5	Q8N907	protein_coding
PRSS35	ENSG00000146250	2444	-2.71428	5.77397	0	0	serine protease 35	Q8N3Z0	protein_coding
BRIP1	ENSG00000136492	10125	-2.70359	4.35958	9.77855e-209	4.45409e-207	BRCA1 interacting protein C-terminal helicase 1	Q9BX63	protein_coding
AL590666.4	ENSG00000285570	956	-2.70245	0.556752	4.36391e-38	2.70212e-37			lncRNA
AP005131.6	ENSG00000267702	4215	-2.69855	3.19161	6.86823e-117	1.37526e-115			lncRNA
ASB2	ENSG00000100628	4975	-2.696	6.81163	0	0	ankyrin repeat and SOCS box containing 2	Q96Q27	protein_coding
AL031123.1	ENSG00000226281	3056	-2.69574	0.864092	1.47013e-39	9.50408e-39			lncRNA
AC090679.3	ENSG00000285191	538	-2.6935	0.838583	9.84306e-35	5.59626e-34			lncRNA
CROT	ENSG00000005469	4995	-2.69165	3.86978	1.66288e-207	7.47918e-206	carnitine O-octanoyltransferase	Q9UKG9	protein_coding
GAS6-AS1	ENSG00000233695	7169	-2.69095	2.65013	1.02158e-102	1.75839e-101			lncRNA
CNTNAP2	ENSG00000174469	16377	-2.68595	2.83506	9.46255e-103	1.63031e-101	contactin associated protein 2	Q9UHC6	protein_coding
ADAM11	ENSG00000073670	4813	-2.68556	6.54988	0	0	ADAM metallopeptidase domain 11	O75078	protein_coding
AC090679.1	ENSG00000221148	125	-2.68551	1.08735	2.22116e-39	1.42666e-38			snoRNA
NINJ2	ENSG00000171840	2048	-2.68089	0.868987	8.95461e-37	5.345e-36	ninjurin 2	Q9NZG7	protein_coding
AC112487.1	ENSG00000239482	1262	-2.67872	1.88272	1.00365e-67	1.05622e-66			lncRNA
AC022168.1	ENSG00000285543	1860	-2.67713	2.41227	1.88298e-91	2.77655e-90			lncRNA
AQP1	ENSG00000240583	3436	-2.67234	6.40913	0	0	aquaporin 1 (Colton blood group)	P29972	protein_coding
PALMD	ENSG00000099260	8074	-2.67038	3.50447	8.40401e-131	1.94116e-129	palmdelphin	Q9NP74	protein_coding
IGFBP5	ENSG00000115461	6466	-2.66945	8.29306	0	0	insulin like growth factor binding protein 5	P24593	protein_coding
HCN4	ENSG00000138622	6922	-2.66442	7.82724	0	0	hyperpolarization activated cyclic nucleotide gated potassium channel 4	Q9Y3Q4	protein_coding
PIK3C2B	ENSG00000133056	9414	-2.6618	4.88803	1.72873e-254	1.08583e-252	phosphatidylinositol-4-phosphate 3-kinase catalytic subunit type 2 beta	O00750	protein_coding
H2AC12	ENSG00000274997	457	-2.66065	2.76397	1.59641e-78	1.96949e-77	H2A clustered histone 12	Q96KK5	protein_coding
PLD5	ENSG00000180287	9546	-2.64736	1.80005	6.12693e-69	6.55186e-68	phospholipase D family member 5	Q8N7P1	protein_coding
LMOD1	ENSG00000163431	3967	-2.64221	3.97908	5.5714e-230	2.89923e-228	leiomodin 1	P29536	protein_coding
GPR61	ENSG00000156097	5057	-2.63766	1.03603	2.70043e-27	1.26711e-26	G protein-coupled receptor 61	Q9BZJ8	protein_coding
SRL	ENSG00000185739	5702	-2.63371	6.55732	0	0	sarcalumenin	I3L4D6	protein_coding
KLHL31	ENSG00000124743	5776	-2.62891	6.27547	0	0	kelch like family member 31	Q9H511	protein_coding
OLFML3	ENSG00000116774	2821	-2.62699	4.78241	1.05052e-238	5.8402e-237	olfactomedin like 3	Q9NRN5	protein_coding
GFRA2	ENSG00000168546	5777	-2.62453	0.403186	1.01487e-28	4.96641e-28	GDNF family receptor alpha 2	O00451	protein_coding
SELENBP1	ENSG00000143416	3476	-2.6188	3.60307	1.15534e-163	3.64117e-162	selenium binding protein 1	Q13228	protein_coding
SEMA7A	ENSG00000138623	3800	-2.61791	1.60271	5.12742e-51	4.09029e-50	semaphorin 7A (John Milton Hagen blood group)	O75326	protein_coding
SPARCL1	ENSG00000152583	3477	-2.61106	0.377863	6.35584e-28	3.03888e-27	SPARC like 1	Q14515	protein_coding
LRRC17	ENSG00000128606	2827	-2.60937	2.36428	1.88453e-86	2.60502e-85	leucine rich repeat containing 17	Q8N6Y2	protein_coding
CA14	ENSG00000118298	3296	-2.604	3.68205	4.24707e-149	1.17325e-147	carbonic anhydrase 14	Q9ULX7	protein_coding
AC011498.7	ENSG00000280239	2027	-2.59782	1.45537	4.26331e-48	3.21337e-47			TEC
DPYSL5	ENSG00000157851	7048	-2.59456	2.93275	6.17415e-116	1.22396e-114	dihydropyrimidinase like 5	Q9BPU6	protein_coding
DSC1	ENSG00000134765	4271	-2.59357	1.66739	9.37489e-43	6.45213e-42	desmocollin 1	Q08554	protein_coding
SULT1C4	ENSG00000198075	3830	-2.58832	1.46987	1.45088e-60	1.37129e-59	sulfotransferase family 1C member 4	O75897	protein_coding
DACT3-AS1	ENSG00000245598	1825	-2.58746	1.63792	1.93024e-52	1.58618e-51			lncRNA
AC018647.1	ENSG00000227544	6724	-2.58362	3.02021	9.29661e-136	2.26728e-134			lncRNA
APOA1	ENSG00000118137	1424	-2.58003	2.12489	1.03249e-71	1.15013e-70	apolipoprotein A1	P02647	protein_coding
AP000648.4	ENSG00000280385	4507	-2.57805	0.968039	4.03009e-27	1.88264e-26			TEC
GFRA1	ENSG00000151892	9678	-2.57708	2.29522	8.09537e-86	1.10791e-84	GDNF family receptor alpha 1	P56159	protein_coding
ACTA1	ENSG00000143632	1495	-2.5723	3.27472	9.90701e-98	1.59483e-96	actin alpha 1, skeletal muscle	P68133	protein_coding
SCARA3	ENSG00000168077	4029	-2.56699	1.70264	6.12147e-67	6.35249e-66	scavenger receptor class A member 3	Q6AZY7	protein_coding
MIR4506	ENSG00000265768	77	-2.56344	0.940978	9.49003e-30	4.78808e-29			miRNA
CNTN3	ENSG00000113805	5109	-2.55507	3.72985	3.06388e-199	1.28748e-197	contactin 3	Q9P232	protein_coding
GDF6	ENSG00000156466	3712	-2.55433	1.9086	6.99391e-83	9.17202e-82	growth differentiation factor 6	Q6KF10	protein_coding
MIR133A1HG	ENSG00000265142	5825	-2.55369	6.34603	9.61209e-128	2.13747e-126			lncRNA
SLC1A2	ENSG00000110436	22800	-2.54564	1.01522	1.73567e-41	1.16455e-40	solute carrier family 1 member 2	P43004	protein_coding
ADAMTS19	ENSG00000145808	5392	-2.54211	4.14719	3.79346e-212	1.75924e-210	ADAM metallopeptidase with thrombospondin type 1 motif 19	D6R9M2	protein_coding
CSPG5	ENSG00000114646	4367	-2.53606	3.47002	8.27176e-105	1.46752e-103	chondroitin sulfate proteoglycan 5	O95196	protein_coding
SLC24A3	ENSG00000185052	3926	-2.52411	1.99862	4.63195e-77	5.54997e-76	solute carrier family 24 member 3	Q9HC58	protein_coding
CARMN	ENSG00000249669	18004	-2.5237	6.68085	0	0			lncRNA
TRERF1	ENSG00000124496	7732	-2.523	2.70318	9.50159e-98	1.53232e-96	transcriptional regulating factor 1	Q96PN7	protein_coding
XRCC2	ENSG00000196584	4832	-2.52045	3.73253	2.55493e-187	1.00078e-185	X-ray repair cross complementing 2	O43543	protein_coding
LAMA4	ENSG00000112769	11983	-2.51805	6.26036	0	0	laminin subunit alpha 4	A0A0A0MTC7	protein_coding
ACTC1	ENSG00000159251	2290	-2.51018	11.4215	0	0	actin alpha cardiac muscle 1	P68032	protein_coding
PLAUR	ENSG00000011422	4457	-2.50689	0.726409	2.07331e-33	1.14268e-32	plasminogen activator, urokinase receptor	Q03405	protein_coding
AL035252.6	ENSG00000286472	1670	-2.50679	1.73061	2.49966e-38	1.55911e-37			lncRNA
TRIM58	ENSG00000162722	5170	-2.50099	2.44978	6.5724e-80	8.26985e-79	tripartite motif containing 58	Q8NG06	protein_coding
TMSB15A	ENSG00000158164	634	-2.50029	1.38961	7.29843e-34	4.05869e-33	thymosin beta 15a	P0CG34	protein_coding
UNC80	ENSG00000144406	19623	-2.49689	3.93142	2.1286e-172	7.17592e-171	unc-80 homolog, NALCN channel complex subunit	Q8N2C7	protein_coding
RASD1	ENSG00000108551	1748	-2.49562	4.03453	1.76207e-123	3.75956e-122	ras related dexamethasone induced 1	Q9Y272	protein_coding
VSTM4	ENSG00000165633	8655	-2.48229	0.982539	1.41199e-36	8.38067e-36	V-set and transmembrane domain containing 4	Q8IW00	protein_coding
THBD	ENSG00000178726	4040	-2.48191	1.16716	5.40692e-33	2.95359e-32	thrombomodulin	P07204	protein_coding
PHACTR3	ENSG00000087495	6103	-2.48076	0.378931	5.43262e-31	2.82784e-30	phosphatase and actin regulator 3	Q96KR7	protein_coding
AL161891.1	ENSG00000276672	4636	-2.47771	2.89183	3.9496e-106	7.10571e-105			lncRNA
CACNA1D	ENSG00000157388	19184	-2.47517	5.5318	0	0	calcium voltage-gated channel subunit alpha1 D	Q01668	protein_coding
ATP1B2	ENSG00000129244	3464	-2.47401	6.56989	0	0	ATPase Na+/K+ transporting subunit beta 2	P14415	protein_coding
CNNM1	ENSG00000119946	6156	-2.47057	1.19483	3.65286e-40	2.39348e-39	cyclin and CBS domain divalent metal cation transport mediator 1	Q9NRU3	protein_coding
LPCAT4	ENSG00000176454	4702	-2.46919	5.71129	9.59743e-249	5.68886e-247	lysophosphatidylcholine acyltransferase 4	Q643R3	protein_coding
PDZD2	ENSG00000133401	15922	-2.46876	5.99988	0	0	PDZ domain containing 2	O15018	protein_coding
NXPH3	ENSG00000182575	5635	-2.46605	1.5671	1.52411e-52	1.25439e-51	neurexophilin 3	O95157	protein_coding
H2AC4	ENSG00000278463	527	-2.46372	3.51466	1.43879e-130	3.31904e-129	H2A clustered histone 4	P04908	protein_coding
AC010327.4	ENSG00000267577	1643	-2.46366	2.94683	6.01526e-131	1.3912e-129			lncRNA
GPC3	ENSG00000147257	2870	-2.45793	1.36934	1.97063e-52	1.61817e-51	glypican 3	P51654	protein_coding
CDC45	ENSG00000093009	2978	-2.45326	3.18322	6.51751e-103	1.12507e-101	cell division cycle 45	O75419	protein_coding
MYOM2	ENSG00000036448	7056	-2.44798	5.43696	0	0	myomesin 2	P54296	protein_coding
CES1	ENSG00000198848	2937	-2.44703	0.107122	3.79844e-25	1.67395e-24	carboxylesterase 1	P23141	protein_coding
BMP7	ENSG00000101144	5425	-2.44612	7.27879	0	0	bone morphogenetic protein 7	P18075	protein_coding
TSPAN2	ENSG00000134198	3413	-2.44517	3.35775	2.14906e-165	6.85746e-164	tetraspanin 2	O60636	protein_coding
NHSL2	ENSG00000204131	17706	-2.44228	3.1083	4.08562e-108	7.50119e-107	NHS like 2	Q5HYW2	protein_coding
PTGER3	ENSG00000050628	9653	-2.44157	4.1857	3.37519e-167	1.08864e-165	prostaglandin E receptor 3	P43115	protein_coding
MYO7A	ENSG00000137474	10452	-2.44157	1.20158	2.24864e-41	1.50591e-40	myosin VIIA	Q13402	protein_coding
BRCA2	ENSG00000139618	12807	-2.43558	4.68923	1.12334e-184	4.27849e-183	BRCA2 DNA repair associated	Q8IU64	protein_coding
PDE11A	ENSG00000128655	12267	-2.43463	1.11316	1.71418e-37	1.04586e-36	phosphodiesterase 11A	Q9HCR9	protein_coding
ZNF367	ENSG00000165244	3687	-2.43438	3.77951	1.43615e-105	2.57086e-104	zinc finger protein 367	Q7RTV3	protein_coding
ONECUT1	ENSG00000169856	6110	-2.43248	1.16249	1.87739e-34	1.05983e-33	one cut homeobox 1	Q9UBC0	protein_coding
MRVI1	ENSG00000072952	7700	-2.42992	0.687868	2.29094e-27	1.07921e-26	murine retrovirus integration site 1 homolog	Q9Y6F6	protein_coding
TMEM121B	ENSG00000183307	5071	-2.42942	2.98229	4.61349e-91	6.79162e-90	transmembrane protein 121B	Q9BXQ6	protein_coding
ISL1	ENSG00000016082	2817	-2.42904	5.02328	0	0	ISL LIM homeobox 1	P61371	protein_coding
CPT1A	ENSG00000110090	6571	-2.42831	4.37496	1.02208e-234	5.47794e-233	carnitine palmitoyltransferase 1A	P50416	protein_coding
SPON1	ENSG00000262655	5317	-2.4226	5.69704	0	0	spondin 1	Q9HCB6	protein_coding
AC105940.2	ENSG00000234775	3051	-2.42115	2.1718	1.08614e-86	1.50604e-85			lncRNA
GGH	ENSG00000137563	2765	-2.41961	2.04809	7.08689e-71	7.82619e-70	gamma-glutamyl hydrolase	Q92820	protein_coding
SPC24	ENSG00000161888	2839	-2.41727	4.24574	9.02151e-234	4.82072e-232	SPC24 component of NDC80 kinetochore complex	K7ESQ2	protein_coding
CAV1	ENSG00000105974	3866	-2.4146	5.7967	0	0	caveolin 1	Q03135	protein_coding
HEY2	ENSG00000135547	2689	-2.41391	6.65611	0	0	hes related family bHLH transcription factor with YRPW motif 2	Q9UBP5	protein_coding
METTL7A	ENSG00000185432	4076	-2.41079	2.55641	3.27871e-111	6.18463e-110	methyltransferase like 7A	Q9H8H3	protein_coding
ALDOC	ENSG00000109107	2612	-2.40594	7.30278	0	0	aldolase, fructose-bisphosphate C	P09972	protein_coding
AC090197.1	ENSG00000253837	4798	-2.40169	0.318845	1.98065e-29	9.89549e-29			lncRNA
TSPAN11	ENSG00000110900	7116	-2.39875	2.53883	1.32349e-74	1.53346e-73	tetraspanin 11	A1L157	protein_coding
LYPD1	ENSG00000150551	3979	-2.3957	3.52155	1.29222e-177	4.50918e-176	LY6/PLAUR domain containing 1	Q8N2G4	protein_coding
AC117489.1	ENSG00000278934	3217	-2.39388	1.58836	1.09247e-47	8.2066e-47			TEC
PLPP3	ENSG00000162407	5272	-2.39257	4.31564	9.43748e-226	4.81311e-224	phospholipid phosphatase 3	O14495	protein_coding
COX6A2	ENSG00000156885	473	-2.38819	3.4719	2.50761e-115	4.91663e-114	cytochrome c oxidase subunit 6A2	Q02221	protein_coding
LDB2	ENSG00000169744	5455	-2.38712	1.10159	6.70638e-33	3.65452e-32	LIM domain binding 2	O43679	protein_coding
CMAHP	ENSG00000168405	8477	-2.38163	1.90197	6.35628e-68	6.705e-67			transcribed_unitary_pseudogene
TENT5B	ENSG00000158246	2382	-2.37768	1.48086	1.28152e-41	8.63398e-41	terminal nucleotidyltransferase 5B	Q96A09	protein_coding
MTCO1P12	ENSG00000237973	1543	-2.37423	3.64205	5.34578e-88	7.5708e-87			unprocessed_pseudogene
S100A4	ENSG00000196154	946	-2.37138	1.95055	1.57539e-49	1.22348e-48	S100 calcium binding protein A4	P26447	protein_coding
ZDHHC22	ENSG00000177108	3862	-2.36983	1.19892	3.95802e-39	2.52414e-38	zinc finger DHHC-type palmitoyltransferase 22	Q8N966	protein_coding
ART3	ENSG00000156219	3278	-2.36867	0.226745	2.34849e-25	1.04318e-24	ADP-ribosyltransferase 3	Q13508	protein_coding
AC012636.1	ENSG00000249825	5342	-2.36595	1.61012	5.86369e-37	3.51762e-36			lncRNA
FAM124A	ENSG00000150510	6700	-2.36552	5.8245	0	0	family with sequence similarity 124 member A	Q86V42	protein_coding
EPPK1	ENSG00000261150	16005	-2.36261	3.52785	7.2176e-122	1.50761e-120	epiplakin 1	P58107	protein_coding
SEMA3G	ENSG00000010319	5047	-2.35747	3.80445	4.92255e-97	7.84672e-96	semaphorin 3G	Q9NS98	protein_coding
SORCS2	ENSG00000184985	6317	-2.35625	3.82915	2.20855e-141	5.68852e-140	sortilin related VPS10 domain containing receptor 2	Q96PQ0	protein_coding
RGS6	ENSG00000182732	8948	-2.35501	4.40147	3.16194e-246	1.82587e-244	regulator of G protein signaling 6	P49758	protein_coding
PYROXD2	ENSG00000119943	3865	-2.35333	6.28616	0	0	pyridine nucleotide-disulphide oxidoreductase domain 2	Q8N2H3	protein_coding
LRRC4C	ENSG00000148948	5356	-2.35167	1.18128	1.2514e-34	7.09578e-34	leucine rich repeat containing 4C	Q9HCJ2	protein_coding
VSNL1	ENSG00000163032	3790	-2.35148	1.53124	4.5476e-41	3.03304e-40	visinin like 1	P62760	protein_coding
S1PR3	ENSG00000213694	13702	-2.3478	4.12654	1.70048e-210	7.82529e-209	sphingosine-1-phosphate receptor 3	Q6ZRZ4	protein_coding
AL365259.1	ENSG00000237742	4111	-2.34613	2.12417	2.17675e-51	1.75049e-50			lncRNA
AC010615.2	ENSG00000268119	6224	-2.33932	1.59008	1.94624e-47	1.45408e-46			lncRNA
PCDH10	ENSG00000138650	10182	-2.32655	4.80662	6.14122e-250	3.70148e-248	protocadherin 10	Q9P2E7	protein_coding
PDE1A	ENSG00000115252	6322	-2.32504	2.75598	7.61895e-88	1.07561e-86	phosphodiesterase 1A	P54750	protein_coding
MYPN	ENSG00000138347	7060	-2.32352	6.03559	0	0	myopalladin	Q86TC9	protein_coding
SLFN13	ENSG00000154760	9329	-2.3151	4.64889	3.16319e-195	1.28984e-193	schlafen family member 13	Q68D06	protein_coding
FIBCD1	ENSG00000130720	4056	-2.31426	2.71709	3.54664e-74	4.09338e-73	fibrinogen C domain containing 1	Q8N539	protein_coding
ADAMTS9	ENSG00000163638	10680	-2.30555	7.02704	0	0	ADAM metallopeptidase with thrombospondin type 1 motif 9	Q9P2N4	protein_coding
KCNK3	ENSG00000171303	6223	-2.30144	1.68651	2.35262e-49	1.82234e-48	potassium two pore domain channel subfamily K member 3	O14649	protein_coding
CKM	ENSG00000104879	1556	-2.29686	7.68045	0	0	creatine kinase, M-type	P06732	protein_coding
AC096576.1	ENSG00000242768	359	-2.29663	1.53008	1.20935e-29	6.08106e-29			processed_pseudogene
PLCG2	ENSG00000197943	13375	-2.2924	3.32996	2.14811e-117	4.32059e-116	phospholipase C gamma 2	P16885	protein_coding
TMEM179	ENSG00000258986	5356	-2.28943	1.45829	5.48247e-42	3.7189e-41	transmembrane protein 179	Q6ZVK1	protein_coding
SLC2A12	ENSG00000146411	5572	-2.28908	5.20171	4.93524e-254	3.07825e-252	solute carrier family 2 member 12	Q8TD20	protein_coding
AC090241.2	ENSG00000270112	10683	-2.28604	2.15742	5.38552e-53	4.46325e-52			lncRNA
PMP22	ENSG00000109099	3191	-2.28355	6.77	0	0	peripheral myelin protein 22	Q01453	protein_coding
AC074135.1	ENSG00000267886	967	-2.28273	2.74549	2.71681e-79	3.39146e-78			lncRNA
SERTAD4	ENSG00000082497	5470	-2.27945	1.60508	4.44961e-52	3.62881e-51	SERTA domain containing 4	Q9NUC0	protein_coding
DNAH2	ENSG00000183914	17231	-2.27227	2.6841	6.83106e-52	5.54571e-51	dynein axonemal heavy chain 2	Q9P225	protein_coding
EME1	ENSG00000154920	3294	-2.27184	2.02574	7.5127e-56	6.57628e-55	essential meiotic structure-specific endonuclease 1	Q96AY2	protein_coding
FAM133A	ENSG00000179083	3381	-2.26882	0.594098	1.07921e-25	4.83701e-25	family with sequence similarity 133 member A	Q8N9E0	protein_coding
BLM	ENSG00000197299	6656	-2.26832	3.12775	1.20863e-106	2.17882e-105	BLM RecQ like helicase	P54132	protein_coding
SPSB4	ENSG00000175093	3795	-2.26763	5.17156	2.54558e-231	1.34025e-229	splA/ryanodine receptor domain and SOCS box containing 4	Q96A44	protein_coding
AC018464.1	ENSG00000234520	3826	-2.26737	2.77831	9.13108e-69	9.73529e-68			lncRNA
SMIM5	ENSG00000204323	5117	-2.26682	1.51655	3.80968e-32	2.03999e-31	small integral membrane protein 5	Q71RC9	protein_coding
CRABP2	ENSG00000143320	1082	-2.26354	5.03528	2.19267e-197	9.04401e-196	cellular retinoic acid binding protein 2	P29373	protein_coding
PAPLN	ENSG00000100767	7699	-2.26244	3.84702	8.80584e-114	1.69498e-112	papilin, proteoglycan like sulfated glycoprotein	O95428	protein_coding
TINAGL1	ENSG00000142910	5281	-2.26118	3.51947	2.05073e-97	3.2865e-96	tubulointerstitial nephritis antigen like 1	Q9GZM7	protein_coding
CDH20	ENSG00000101542	4277	-2.25812	1.00602	3.75129e-34	2.10376e-33	cadherin 20	Q9HBT6	protein_coding
EFR3B	ENSG00000084710	10643	-2.25526	3.67981	3.61056e-134	8.6062e-133	EFR3 homolog B	Q9Y2G0	protein_coding
SYT13	ENSG00000019505	5445	-2.25463	5.29379	1.33129e-235	7.22165e-234	synaptotagmin 13	Q7L8C5	protein_coding
POLE2	ENSG00000100479	2955	-2.2542	2.57117	1.01344e-67	1.0659e-66	DNA polymerase epsilon 2, accessory subunit	P56282	protein_coding
RNF43	ENSG00000108375	7505	-2.25056	1.69334	3.11069e-37	1.88378e-36	ring finger protein 43	Q68DV7	protein_coding
IGSF9	ENSG00000085552	6637	-2.2469	2.49951	3.01261e-51	2.414e-50	immunoglobulin superfamily member 9	Q9P2J2	protein_coding
NAV1	ENSG00000134369	22453	-2.2459	10.6826	0	0	neuron navigator 1	Q8NEY1	protein_coding
SHD	ENSG00000105251	2144	-2.24266	4.57994	1.09803e-137	2.73759e-136	Src homology 2 domain containing transforming protein D	Q96IW2	protein_coding
AC010980.2	ENSG00000267034	1412	-2.23785	2.61171	1.82932e-87	2.57038e-86			lncRNA
GSEC	ENSG00000280832	3723	-2.22939	2.21788	8.26736e-62	7.98673e-61			lncRNA
BMF	ENSG00000104081	5447	-2.22925	5.61906	9.98813e-236	5.43457e-234	Bcl2 modifying factor	Q96LC9	protein_coding
TMEM74	ENSG00000164841	7419	-2.22816	1.76135	4.0403e-52	3.29952e-51	transmembrane protein 74	Q96NL1	protein_coding
MT-CO1	ENSG00000198804	1542	-2.22668	13.4211	5.28922e-305	4.0988e-303	cytochrome c oxidase subunit I	P00395	protein_coding
ENAM	ENSG00000132464	5807	-2.22326	1.07959	2.57287e-38	1.60366e-37	enamelin	Q9NRM1	protein_coding
AC244669.2	ENSG00000274642	853	-2.22309	1.51828	3.01637e-25	1.33422e-24			unprocessed_pseudogene
GATM	ENSG00000171766	6398	-2.22052	2.57186	1.59943e-75	1.87501e-74	glycine amidinotransferase	P50440	protein_coding
ACKR2	ENSG00000144648	5460	-2.22006	0.876868	4.83645e-30	2.45679e-29	atypical chemokine receptor 2	O00590	protein_coding
PRSS12	ENSG00000164099	5725	-2.21984	0.92931	3.19305e-29	1.58466e-28	serine protease 12	P56730	protein_coding
SYNC	ENSG00000162520	3722	-2.21949	2.72011	3.43755e-60	3.23361e-59	syncoilin, intermediate filament protein	Q9H7C4	protein_coding
ZBTB8B	ENSG00000273274	12831	-2.21844	2.93896	2.96623e-87	4.15481e-86	zinc finger and BTB domain containing 8B	Q8NAP8	protein_coding
STEAP2	ENSG00000157214	8720	-2.21447	1.90163	8.8413e-48	6.64713e-47	STEAP2 metalloreductase	Q8NFT2	protein_coding
TESC	ENSG00000088992	1926	-2.2128	3.52613	7.68184e-98	1.24109e-96	tescalcin	Q96BS2	protein_coding
HELLS	ENSG00000119969	10150	-2.20844	5.39212	7.00626e-182	2.56481e-180	helicase, lymphoid specific	Q9NRZ9	protein_coding
CYYR1	ENSG00000166265	3271	-2.20666	2.20051	1.53329e-46	1.1286e-45	cysteine and tyrosine rich 1	Q96J86	protein_coding
FRK	ENSG00000111816	13363	-2.2052	3.4956	3.69891e-115	7.23653e-114	fyn related Src family tyrosine kinase	P42685	protein_coding
GINS2	ENSG00000131153	3219	-2.2043	3.74536	5.90044e-144	1.5648e-142	GINS complex subunit 2	Q9Y248	protein_coding
ATAD2	ENSG00000156802	7100	-2.18493	6.34106	9.09052e-290	6.69668e-288	ATPase family AAA domain containing 2	Q6PL18	protein_coding
PACSIN1	ENSG00000124507	4805	-2.18273	3.24076	4.47205e-88	6.34344e-87	protein kinase C and casein kinase substrate in neurons 1	Q9BY11	protein_coding
ADAMTS7	ENSG00000136378	7760	-2.17909	3.21814	1.73115e-115	3.40542e-114	ADAM metallopeptidase with thrombospondin type 1 motif 7	Q9UKP4	protein_coding
CENPU	ENSG00000151725	3483	-2.17732	4.08747	3.14063e-135	7.61794e-134	centromere protein U	Q71F23	protein_coding
TBX5	ENSG00000089225	4443	-2.17594	6.12675	0	0	T-box transcription factor 5	Q99593	protein_coding
ITGB8	ENSG00000105855	15156	-2.17369	4.57373	1.97951e-215	9.39924e-214	integrin subunit beta 8	P26012	protein_coding
ZNF710-AS1	ENSG00000259291	2902	-2.16927	6.80251	0	0			lncRNA
GINS1	ENSG00000101003	4130	-2.1653	3.95055	3.76781e-146	1.01425e-144	GINS complex subunit 1	Q14691	protein_coding
MMS22L	ENSG00000146263	21793	-2.16441	5.07353	1.58192e-206	7.04426e-205	MMS22 like, DNA repair protein	Q6ZRQ5	protein_coding
OTOG	ENSG00000188162	10709	-2.16296	2.36954	2.97607e-52	2.43485e-51	otogelin	Q6ZRI0	protein_coding
FAXDC2	ENSG00000170271	6928	-2.16226	4.5773	4.59098e-203	1.99474e-201	fatty acid hydroxylase domain containing 2	Q96IV6	protein_coding
HS3ST5	ENSG00000249853	4104	-2.1621	1.34945	1.2012e-36	7.14376e-36	heparan sulfate-glucosamine 3-sulfotransferase 5	Q8IZT8	protein_coding
CACNA2D2	ENSG00000007402	6322	-2.162	4.148	7.31767e-117	1.46362e-115	calcium voltage-gated channel auxiliary subunit alpha2delta 2	Q9NY47	protein_coding
ORC1	ENSG00000085840	3121	-2.15961	2.53234	3.63424e-52	2.97062e-51	origin recognition complex subunit 1	Q13415	protein_coding
CSRP2	ENSG00000175183	5842	-2.15911	5.93497	0	0	cysteine and glycine rich protein 2	Q16527	protein_coding
CNTN1	ENSG00000018236	7492	-2.15825	5.47509	1.30592e-290	9.70008e-289	contactin 1	Q12860	protein_coding
FXYD6	ENSG00000137726	4986	-2.15738	7.44199	6.34448e-266	4.17546e-264	FXYD domain containing ion transport regulator 6	Q9H0Q3	protein_coding
NYNRIN	ENSG00000205978	7733	-2.15673	3.42988	3.81408e-69	4.09327e-68	NYN domain and retroviral integrase containing	Q9P2P1	protein_coding
RPL7P3	ENSG00000226094	714	-2.15622	3.08965	1.01279e-66	1.04798e-65			processed_pseudogene
RAB3A	ENSG00000105649	1786	-2.15564	2.07031	5.17335e-50	4.04933e-49	RAB3A, member RAS oncogene family	P20336	protein_coding
TLR3	ENSG00000164342	6725	-2.15023	1.4578	1.16145e-30	6.0003e-30	toll like receptor 3	O15455	protein_coding
GPR137C	ENSG00000180998	6505	-2.14981	2.12403	9.82516e-65	9.87537e-64	G protein-coupled receptor 137C	Q8N3F9	protein_coding
SREBF2-AS1	ENSG00000184068	2989	-2.14881	3.65757	3.01253e-118	6.0866e-117			lncRNA
LRRC20	ENSG00000172731	3625	-2.1395	4.86405	8.49499e-179	2.99348e-177	leucine rich repeat containing 20	Q8TCA0	protein_coding
PRSS23	ENSG00000150687	11444	-2.13894	3.58195	2.62507e-142	6.84008e-141	serine protease 23	O95084	protein_coding
CENPH	ENSG00000153044	2218	-2.13649	3.32857	2.36364e-97	3.78458e-96	centromere protein H	Q9H3R5	protein_coding
MEGF6	ENSG00000162591	9021	-2.13204	5.3056	8.17031e-114	1.57435e-112	multiple EGF like domains 6	O75095	protein_coding
TYMS	ENSG00000176890	2421	-2.12818	5.91825	4.03049e-263	2.61413e-261	thymidylate synthetase	P04818	protein_coding
MIR924HG	ENSG00000267374	11735	-2.12655	2.72819	2.29239e-66	2.35569e-65			lncRNA
DCN	ENSG00000011465	12548	-2.12531	1.59655	6.20842e-41	4.12688e-40	decorin	P07585	protein_coding
TCAF1P1	ENSG00000223459	2233	-2.12371	3.1396	1.48327e-79	1.85808e-78			unprocessed_pseudogene
GPR39	ENSG00000183840	3179	-2.1212	2.85074	5.2072e-65	5.25446e-64	G protein-coupled receptor 39	O43194	protein_coding
TAFA2	ENSG00000198673	9255	-2.11992	3.0014	1.50753e-90	2.20117e-89	TAFA chemokine like family member 2	Q8N3H0	protein_coding
LINC02248	ENSG00000235160	2804	-2.11969	3.3911	2.16483e-84	2.88768e-83			lncRNA
ELAVL2	ENSG00000107105	5140	-2.118	2.51244	2.00764e-53	1.68016e-52	ELAV like RNA binding protein 2	Q12926	protein_coding
TMEM155	ENSG00000164112	3027	-2.11561	3.05458	6.59515e-85	8.92364e-84	transmembrane protein 155	Q4W5P6	protein_coding
RASD2	ENSG00000100302	3447	-2.11536	1.70193	2.65741e-45	1.90281e-44	RASD family member 2	Q96D21	protein_coding
CHAF1A	ENSG00000167670	4326	-2.11488	4.8857	1.40849e-171	4.73047e-170	chromatin assembly factor 1 subunit A	Q13111	protein_coding
AL139383.1	ENSG00000230490	6320	-2.11484	1.09365	1.10177e-31	5.83515e-31			lncRNA
H2BC10	ENSG00000278588	482	-2.11386	3.32555	9.09577e-82	1.17562e-80	H2B clustered histone 10	P62807	protein_coding
DBP	ENSG00000105516	6485	-2.11276	2.52735	1.31064e-69	1.41677e-68	D-box binding PAR bZIP transcription factor	Q10586	protein_coding
CASQ2	ENSG00000118729	2769	-2.11153	4.95838	8.50286e-244	4.84744e-242	calsequestrin 2	O14958	protein_coding
CKB	ENSG00000166165	2383	-2.11077	5.65553	1.02182e-139	2.61309e-138	creatine kinase B	P12277	protein_coding
SKP2	ENSG00000145604	3837	-2.10632	4.11146	1.12273e-120	2.31545e-119	S-phase kinase associated protein 2	Q13309	protein_coding
FNDC5	ENSG00000160097	3199	-2.10609	3.41741	1.59897e-95	2.49548e-94	fibronectin type III domain containing 5	A0A0A0MRR6	protein_coding
CADPS	ENSG00000163618	14665	-2.10417	6.63493	0	0	calcium dependent secretion activator	Q9ULU8	protein_coding
CDKN2C	ENSG00000123080	3018	-2.09809	2.33091	7.81056e-55	6.6866e-54	cyclin dependent kinase inhibitor 2C	P42773	protein_coding
IL17RB	ENSG00000056736	3044	-2.09611	1.4859	5.21543e-41	3.46939e-40	interleukin 17 receptor B	Q9NRM6	protein_coding
GRIN3A	ENSG00000198785	8189	-2.09607	2.99885	6.55115e-102	1.1233e-100	glutamate ionotropic receptor NMDA type subunit 3A	Q8TCU5	protein_coding
DSCC1	ENSG00000136982	2487	-2.09168	1.76358	2.07419e-37	1.26207e-36	DNA replication and sister chromatid cohesion 1	Q9BVC3	protein_coding
RMI2	ENSG00000175643	3611	-2.0881	3.64911	6.99304e-95	1.07545e-93	RecQ mediated genome instability 2	Q96E14	protein_coding
PKNOX2	ENSG00000165495	6538	-2.08664	3.11137	2.85543e-93	4.30987e-92	PBX/knotted 1 homeobox 2	Q96KN3	protein_coding
ZWINT	ENSG00000122952	2377	-2.08074	4.24624	1.34243e-125	2.91284e-124	ZW10 interacting kinetochore protein	O95229	protein_coding
LDB3	ENSG00000122367	6676	-2.07601	10.7183	0	0	LIM domain binding 3	O75112	protein_coding
PKD1L2	ENSG00000166473	18637	-2.07489	3.55629	3.43569e-78	4.21826e-77	polycystin 1 like 2 (gene/pseudogene)		polymorphic_pseudogene
CDCA7	ENSG00000144354	3934	-2.07433	3.10218	4.19251e-75	4.88289e-74	cell division cycle associated 7	Q9BWT1	protein_coding
AC016027.2	ENSG00000234913	2493	-2.07433	1.27096	8.89004e-28	4.23584e-27			lncRNA
DDN	ENSG00000181418	3815	-2.07054	3.05849	1.3047e-67	1.36581e-66	dendrin	O94850	protein_coding
ANLN	ENSG00000011426	5997	-2.06797	6.67437	2.32647e-263	1.51441e-261	anillin actin binding protein	Q9NQW6	protein_coding
ASF1B	ENSG00000105011	1958	-2.06741	3.5401	5.8215e-120	1.19234e-118	anti-silencing function 1B histone chaperone	Q9NVP2	protein_coding
CHAF1B	ENSG00000159259	5104	-2.06366	3.22878	5.00839e-90	7.2772e-89	chromatin assembly factor 1 subunit B	Q13112	protein_coding
ST6GALNAC5	ENSG00000117069	6059	-2.06356	1.00529	5.75513e-29	2.83574e-28	ST6 N-acetylgalactosaminide alpha-2,6-sialyltransferase 5	Q9BVH7	protein_coding
TMEM144	ENSG00000164124	9248	-2.06132	3.13688	2.41723e-58	2.1976e-57	transmembrane protein 144	Q7Z5S9	protein_coding
H3C12	ENSG00000197153	858	-2.05886	2.93296	2.33735e-75	2.72935e-74	H3 clustered histone 12	P68431	protein_coding
CCKAR	ENSG00000163394	1746	-2.05269	2.43342	1.86699e-72	2.09536e-71	cholecystokinin A receptor	P32238	protein_coding
KLHL38	ENSG00000175946	1982	-2.04437	3.27847	4.50407e-82	5.85104e-81	kelch like family member 38	Q2WGJ6	protein_coding
TCF19	ENSG00000137310	3533	-2.04424	3.87043	1.38359e-126	3.01676e-125	transcription factor 19	Q9Y242	protein_coding
TRPM3	ENSG00000083067	19912	-2.04346	1.96313	6.97735e-42	4.72039e-41	transient receptor potential cation channel subfamily M member 3	H7BYP1	protein_coding
AC096576.6	ENSG00000286318	1814	-2.04116	4.26965	3.06896e-88	4.374e-87			lncRNA
ZNF724	ENSG00000196081	3326	-2.03943	1.86086	2.45818e-34	1.38377e-33	zinc finger protein 724	A8MTY0	protein_coding
ZNF385D	ENSG00000151789	13400	-2.03746	2.85444	1.39435e-77	1.68994e-76	zinc finger protein 385D	Q9H6B1	protein_coding
FHL2	ENSG00000115641	6626	-2.03531	7.74266	0	0	four and a half LIM domains 2	Q14192	protein_coding
MYL2	ENSG00000111245	1417	-2.03432	10.7103	5.3631e-223	2.69677e-221	myosin light chain 2	P10916	protein_coding
MB	ENSG00000198125	2136	-2.03399	4.91811	2.19339e-236	1.19707e-234	myoglobin	P02144	protein_coding
MCM5	ENSG00000100297	7268	-2.03294	5.87046	8.80168e-202	3.76036e-200	minichromosome maintenance complex component 5	P33992	protein_coding
GINS4	ENSG00000147536	5447	-2.03269	3.49414	3.91606e-122	8.21823e-121	GINS complex subunit 4	Q9BRT9	protein_coding
TNFRSF19	ENSG00000127863	5113	-2.03145	6.33251	1.42804e-296	1.07862e-294	TNF receptor superfamily member 19	Q9NS68	protein_coding
EHD3	ENSG00000013016	4825	-2.0275	6.72106	9.66662e-248	5.63655e-246	EH domain containing 3	Q9NZN3	protein_coding
LUM	ENSG00000139329	2671	-2.02639	0.71029	2.64127e-28	1.27581e-27	lumican	P51884	protein_coding
ENG	ENSG00000106991	3935	-2.02627	1.17349	3.72426e-39	2.37845e-38	endoglin	P17813	protein_coding
DNAJC5G	ENSG00000163793	2338	-2.0247	3.61075	1.15176e-104	2.03731e-103	DnaJ heat shock protein family (Hsp40) member C5 gamma	Q8N7S2	protein_coding
RNF144A	ENSG00000151692	6450	-2.01973	5.89497	0	0	ring finger protein 144A	P50876	protein_coding
PGR	ENSG00000082175	14693	-2.01941	1.39679	1.5448e-28	7.5125e-28	progesterone receptor	P06401	protein_coding
AC013564.1	ENSG00000274995	707	-2.01905	1.31693	6.56252e-35	3.75322e-34			lncRNA
RAD51	ENSG00000051180	3084	-2.01477	2.63344	9.89756e-56	8.64274e-55	RAD51 recombinase	Q06609	protein_coding
MYBL2	ENSG00000101057	2776	-2.01387	4.85576	8.38223e-193	3.37951e-191	MYB proto-oncogene like 2	P10244	protein_coding
RAD51AP1	ENSG00000111247	2558	-2.01194	2.94232	2.25314e-66	2.31669e-65	RAD51 associated protein 1	Q96B01	protein_coding
GBP4	ENSG00000162654	6141	-2.01089	2.54811	2.30406e-40	1.51636e-39	guanylate binding protein 4	Q96PP9	protein_coding
AC010478.1	ENSG00000259663	7152	-2.01015	4.23744	9.18178e-184	3.4749e-182			lncRNA
TENM4	ENSG00000149256	16414	-2.00956	5.52129	1.31687e-248	7.77995e-247	teneurin transmembrane protein 4	Q6N022	protein_coding
REC8	ENSG00000100918	3844	-1.99966	4.61948	7.98923e-117	1.59615e-115	REC8 meiotic recombination protein	O95072	protein_coding
NTHL1	ENSG00000065057	2430	-1.99893	2.40686	4.98977e-55	4.30052e-54	nth like DNA glycosylase 1	P78549	protein_coding
MCM4	ENSG00000104738	6973	-1.99076	6.73764	0	0	minichromosome maintenance complex component 4	P33991	protein_coding
PROCA1	ENSG00000167525	5061	-1.98836	2.21005	1.16575e-49	9.07311e-49	protein interacting with cyclin A1	Q8NCQ7	protein_coding
LRRC10	ENSG00000198812	2344	-1.98731	7.33455	2.65172e-289	1.94543e-287	leucine rich repeat containing 10	Q5BKY1	protein_coding
CD36	ENSG00000135218	10880	-1.98647	6.11432	2.57771e-181	9.3408e-180	CD36 molecule	P16671	protein_coding
LINC01936	ENSG00000235997	4650	-1.98523	1.10589	1.56526e-25	6.99268e-25			lncRNA
VEPH1	ENSG00000197415	6543	-1.9849	3.44804	2.11155e-89	3.05322e-88	ventricular zone expressed PH domain containing 1	Q14D04	protein_coding
FNDC10	ENSG00000228594	2124	-1.98014	3.38598	8.07289e-82	1.04417e-80	fibronectin type III domain containing 10	F2Z333	protein_coding
AC068733.3	ENSG00000282556	4764	-1.97844	3.6985	1.30759e-131	3.05576e-130			lncRNA
GALNT16	ENSG00000100626	11462	-1.97679	5.17672	4.82779e-165	1.53231e-163	polypeptide N-acetylgalactosaminyltransferase 16	Q8N428	protein_coding
LSAMP	ENSG00000185565	10286	-1.97494	3.96775	5.73542e-137	1.4103e-135	limbic system associated membrane protein	Q13449	protein_coding
PRDM16-DT	ENSG00000177133	5600	-1.97452	5.99952	1.2043e-155	3.52833e-154			lncRNA
SLF1	ENSG00000133302	6863	-1.97023	4.71751	8.06254e-104	1.40807e-102	SMC5-SMC6 complex localization factor 1	Q9BQI6	protein_coding
AC147651.1	ENSG00000223855	4085	-1.96981	3.53198	1.87529e-92	2.79048e-91			lncRNA
TSPAN32	ENSG00000064201	3797	-1.96619	4.58341	1.52196e-127	3.37603e-126	tetraspanin 32	Q96QS1	protein_coding
EYA1	ENSG00000104313	9322	-1.96208	4.08029	2.62962e-104	4.63772e-103	EYA transcriptional coactivator and phosphatase 1	Q99502	protein_coding
ATP2B2	ENSG00000157087	10260	-1.9606	2.23728	1.52449e-62	1.488e-61	ATPase plasma membrane Ca2+ transporting 2	Q01814	protein_coding
PPIAP19	ENSG00000228169	492	-1.96032	1.09091	4.02292e-27	1.87978e-26			processed_pseudogene
ITGA10	ENSG00000143127	6242	-1.9574	2.93285	1.05981e-77	1.28884e-76	integrin subunit alpha 10	O75578	protein_coding
CENPM	ENSG00000100162	1750	-1.9543	3.19223	2.24883e-74	2.60053e-73	centromere protein M	Q9NSP4	protein_coding
DAB1	ENSG00000173406	7548	-1.95061	5.31611	3.39008e-175	1.16034e-173	DAB adaptor protein 1	O75553	protein_coding
RCSD1	ENSG00000198771	8165	-1.94892	7.29929	8.08405e-279	5.65283e-277	RCSD domain containing 1	Q6JBY9	protein_coding
SMAD6	ENSG00000137834	8556	-1.94833	5.33705	1.23472e-157	3.72099e-156	SMAD family member 6	O43541	protein_coding
KLHL13	ENSG00000003096	6983	-1.94826	5.21561	9.74449e-157	2.89281e-155	kelch like family member 13	Q9P2N7	protein_coding
CLMN	ENSG00000165959	15703	-1.94688	1.02058	2.63179e-27	1.23523e-26	calmin	Q96JQ2	protein_coding
ZBTB16	ENSG00000109906	12343	-1.94224	1.97523	9.14116e-40	5.94391e-39	zinc finger and BTB domain containing 16	Q05516	protein_coding
AC127526.4	ENSG00000287312	1173	-1.94128	2.59743	6.74156e-73	7.59475e-72			lncRNA
ERCC6L	ENSG00000186871	4344	-1.93762	1.90269	5.08524e-43	3.51335e-42	ERCC excision repair 6 like, spindle assembly checkpoint helicase	Q2NKX8	protein_coding
COL23A1	ENSG00000050767	3604	-1.93727	2.08344	4.61143e-50	3.61266e-49	collagen type XXIII alpha 1 chain	Q86Y22	protein_coding
DSN1	ENSG00000149636	2739	-1.93589	3.76344	1.63996e-96	2.59567e-95	DSN1 component of MIS12 kinetochore complex	Q9H410	protein_coding
SH3RF2	ENSG00000156463	7209	-1.93377	5.42802	3.48579e-248	2.03919e-246	SH3 domain containing ring finger 2	Q8TEC5	protein_coding
VSTM2L	ENSG00000132821	1952	-1.93336	3.72259	5.48737e-75	6.38268e-74	V-set and transmembrane domain containing 2 like	Q96N03	protein_coding
PPP1R1A	ENSG00000135447	3984	-1.93203	6.76684	7.83015e-218	3.78831e-216	protein phosphatase 1 regulatory inhibitor subunit 1A	R4GMQ8	protein_coding
HLA-F-AS1	ENSG00000214922	4179	-1.93085	3.06468	2.93882e-54	2.48501e-53			lncRNA
MYL4	ENSG00000198336	1636	-1.92869	10.2228	0	0	myosin light chain 4	P12829	protein_coding
CSRNP3	ENSG00000178662	12565	-1.92624	5.33137	6.35687e-168	2.05776e-166	cysteine and serine rich nuclear protein 3	Q8WYN3	protein_coding
SFRP1	ENSG00000104332	4733	-1.92539	8.93501	0	0	secreted frizzled related protein 1	Q8N474	protein_coding
RN7SL398P	ENSG00000244356	298	-1.92498	1.46399	2.117e-34	1.19284e-33			misc_RNA
GPR162	ENSG00000250510	3216	-1.92457	2.78892	2.7938e-66	2.86109e-65	G protein-coupled receptor 162	Q16538	protein_coding
EPSTI1	ENSG00000133106	4924	-1.92166	4.81301	3.20209e-30	1.63446e-29	epithelial stromal interaction 1	Q96J88	protein_coding
CDT1	ENSG00000167513	2760	-1.92014	4.29123	7.89643e-112	1.49739e-110	chromatin licensing and DNA replication factor 1	Q9H211	protein_coding
LIG1	ENSG00000105486	6576	-1.91452	4.53364	1.81104e-152	5.13778e-151	DNA ligase 1	P18858	protein_coding
PDGFRA	ENSG00000134853	9547	-1.91391	4.78005	1.66858e-201	7.11173e-200	platelet derived growth factor receptor alpha	P16234	protein_coding
MIR1-1HG	ENSG00000174407	1220	-1.91275	4.86594	1.25586e-129	2.85657e-128	MIR1-1 host gene		lncRNA
ARHGDIB	ENSG00000111348	2042	-1.9122	1.10452	5.248e-29	2.58871e-28	Rho GDP dissociation inhibitor beta	P52566	protein_coding
ZNF732	ENSG00000186777	2346	-1.91212	1.65896	1.38198e-32	7.47846e-32	zinc finger protein 732	B4DXR9	protein_coding
CCDC9B	ENSG00000188549	7510	-1.9119	6.32169	1.45933e-202	6.29479e-201	coiled-coil domain containing 9B	Q6ZUT6	protein_coding
AL021392.1	ENSG00000234869	2949	-1.91087	3.33128	3.04324e-81	3.89122e-80			lncRNA
EFS	ENSG00000100842	3236	-1.90792	1.60869	3.93163e-38	2.43783e-37	embryonal Fyn-associated substrate	O43281	protein_coding
PEG10	ENSG00000242265	6689	-1.90779	8.70815	0	0	paternally expressed 10	B4DSP0	protein_coding
DDX12P	ENSG00000214826	2947	-1.90308	2.20081	3.9613e-44	2.79068e-43			unprocessed_pseudogene
AC092821.4	ENSG00000284634	5973	-1.90226	1.90291	2.03553e-39	1.30931e-38			lncRNA
AC244034.3	ENSG00000279946	3135	-1.90205	0.987502	3.27386e-25	1.44562e-24			TEC
RFC3	ENSG00000133119	2858	-1.89728	3.5478	3.5913e-88	5.10626e-87	replication factor C subunit 3	P40938	protein_coding
ABCC9	ENSG00000069431	11616	-1.89544	6.39142	2.63689e-306	2.07942e-304	ATP binding cassette subfamily C member 9	O60706	protein_coding
ADCY2	ENSG00000078295	17608	-1.89538	2.44734	3.10684e-53	2.59038e-52	adenylate cyclase 2	Q08462	protein_coding
NRP1	ENSG00000099250	11522	-1.89059	8.44477	0	0	neuropilin 1	O14786	protein_coding
POLA2	ENSG00000014138	5568	-1.88898	2.63848	4.36032e-43	3.016e-42	DNA polymerase alpha 2, accessory subunit	Q14181	protein_coding
CDC7	ENSG00000097046	3599	-1.88848	3.53068	6.97448e-105	1.24106e-103	cell division cycle 7	O00311	protein_coding
RBMS3-AS3	ENSG00000235904	5919	-1.88442	1.76808	3.76106e-30	1.91596e-29			lncRNA
CBFA2T3	ENSG00000129993	5975	-1.88301	0.969613	7.23051e-27	3.34886e-26	CBFA2/RUNX1 partner transcriptional co-repressor 3	O75081	protein_coding
DPY19L2P2	ENSG00000170629	5580	-1.88242	4.07487	4.82009e-157	1.44047e-155			transcribed_unprocessed_pseudogene
NEGR1	ENSG00000172260	13208	-1.88171	1.41825	6.83272e-27	3.16708e-26	neuronal growth regulator 1	Q7Z3B1	protein_coding
FGF7	ENSG00000140285	6575	-1.87895	3.66289	2.10349e-54	1.78458e-53	fibroblast growth factor 7	P21781	protein_coding
NRTN	ENSG00000171119	1109	-1.8774	3.24359	1.0878e-51	8.79528e-51	neurturin	Q99748	protein_coding
MYL3	ENSG00000160808	2804	-1.87664	9.28916	1.29601e-269	8.75466e-268	myosin light chain 3	P08590	protein_coding
ZNF519	ENSG00000175322	15787	-1.87641	3.63898	2.80059e-109	5.18978e-108	zinc finger protein 519	Q8TB69	protein_coding
ELMO1	ENSG00000155849	9570	-1.87613	1.4226	1.22077e-39	7.91491e-39	engulfment and cell motility 1	Q92556	protein_coding
SEMA5B	ENSG00000082684	8517	-1.87494	4.27332	3.42162e-111	6.44742e-110	semaphorin 5B	Q9P283	protein_coding
AL442636.1	ENSG00000287460	4534	-1.87391	1.29969	8.495e-30	4.29088e-29			lncRNA
METTL11B	ENSG00000203740	2322	-1.87134	1.69463	1.01056e-31	5.36001e-31	methyltransferase like 11B	Q5VVY1	protein_coding
NFASC	ENSG00000163531	21271	-1.86635	2.20582	1.2972e-58	1.18718e-57	neurofascin	X6RKN2	protein_coding
KCNMB1	ENSG00000145936	6036	-1.86539	1.49243	1.29288e-31	6.83312e-31	potassium calcium-activated channel subfamily M regulatory beta subunit 1	Q16558	protein_coding
CCDC28B	ENSG00000160050	2818	-1.86532	3.39482	2.16451e-81	2.77755e-80	coiled-coil domain containing 28B	Q9BUN5	protein_coding
ARMH4	ENSG00000139971	7565	-1.86088	3.75498	6.51511e-143	1.71007e-141	armadillo like helical domain containing 4	Q86TY3	protein_coding
KCTD12	ENSG00000178695	6231	-1.86024	4.49063	1.96465e-202	8.43385e-201	potassium channel tetramerization domain containing 12	Q96CX2	protein_coding
ACSF2	ENSG00000167107	5797	-1.86022	5.16941	3.69069e-152	1.04536e-150	acyl-CoA synthetase family member 2	Q96CM8	protein_coding
AP001160.3	ENSG00000269176	763	-1.85935	1.86594	5.49236e-40	3.58827e-39			lncRNA
VIPR2	ENSG00000106018	5132	-1.85445	4.91449	1.39172e-140	3.57433e-139	vasoactive intestinal peptide receptor 2	P41587	protein_coding
H2BC14	ENSG00000273703	468	-1.84951	2.78036	5.5706e-57	4.96116e-56	H2B clustered histone 14	Q99879	protein_coding
GMNN	ENSG00000112312	2476	-1.84859	3.47944	1.91851e-75	2.24319e-74	geminin DNA replication inhibitor	O75496	protein_coding
FO393414.3	ENSG00000285844	4479	-1.84826	1.13345	1.33723e-26	6.14417e-26			lncRNA
E2F1	ENSG00000101412	2690	-1.84772	5.05311	1.01071e-135	2.46159e-134	E2F transcription factor 1	Q01094	protein_coding
CORO6	ENSG00000167549	4321	-1.84726	8.27148	4.27763e-183	1.60196e-181	coronin 6	J3QRV4	protein_coding
PXYLP1	ENSG00000155893	13343	-1.84493	6.11234	2.01806e-304	1.55712e-302	2-phosphoxylose phosphatase 1	Q8TE99	protein_coding
SBK1	ENSG00000188322	5243	-1.84139	3.33611	3.89464e-76	4.61403e-75	SH3 domain binding kinase 1	Q52WX2	protein_coding
PKMYT1	ENSG00000127564	4974	-1.84117	3.76411	1.87934e-69	2.02785e-68	protein kinase, membrane associated tyrosine/threonine 1	Q99640	protein_coding
ESRRB	ENSG00000119715	5930	-1.84018	2.63875	4.86997e-54	4.10633e-53	estrogen related receptor beta	A0A2R8Y509	protein_coding
PCNA	ENSG00000132646	1403	-1.83809	5.41733	8.16147e-218	3.93796e-216	proliferating cell nuclear antigen	P12004	protein_coding
AL137003.1	ENSG00000272341	2538	-1.83691	2.90818	3.47731e-49	2.68192e-48			lncRNA
PACRG	ENSG00000112530	2612	-1.83682	2.77795	1.90963e-50	1.50857e-49	parkin coregulated	Q96M98	protein_coding
CYB5A	ENSG00000166347	9271	-1.83531	4.47681	4.87076e-155	1.42006e-153	cytochrome b5 type A	P00167	protein_coding
TCAF1	ENSG00000198420	6310	-1.83224	5.778	9.64357e-246	5.533e-244	TRPM8 channel associated factor 1	Q9Y4C2	protein_coding
GM2A	ENSG00000196743	4186	-1.83193	5.71422	3.15905e-247	1.83604e-245	GM2 ganglioside activator	P17900	protein_coding
MBOAT1	ENSG00000172197	4325	-1.82933	5.11426	4.10169e-200	1.73991e-198	membrane bound O-acyltransferase domain containing 1	Q6ZNC8	protein_coding
OLFML2A	ENSG00000185585	6771	-1.82846	6.23266	5.85508e-155	1.70426e-153	olfactomedin like 2A	Q68BL7	protein_coding
EPN3	ENSG00000049283	4503	-1.82428	5.50866	2.52915e-134	6.05271e-133	epsin 3	Q9H201	protein_coding
SPX	ENSG00000134548	7242	-1.82253	2.92278	6.36359e-68	6.70875e-67	spexin hormone	Q9BT56	protein_coding
FANCI	ENSG00000140525	7766	-1.82129	5.44628	2.60429e-182	9.63212e-181	FA complementation group I	Q9NVI1	protein_coding
CLDN9	ENSG00000213937	1583	-1.82061	1.95008	3.40091e-36	2.00262e-35	claudin 9	O95484	protein_coding
AC020909.2	ENSG00000268518	626	-1.81687	7.30591	6.7695e-157	2.01968e-155			lncRNA
MIR1-1HG-AS1	ENSG00000174403	3397	-1.81677	5.75292	1.4133e-103	2.45865e-102			lncRNA
WDHD1	ENSG00000198554	6386	-1.81463	4.24702	3.105e-134	7.42091e-133	WD repeat and HMG-box DNA binding protein 1	O75717	protein_coding
LGR4	ENSG00000205213	6355	-1.81117	7.99056	2.41931e-305	1.89118e-303	leucine rich repeat containing G protein-coupled receptor 4	Q9BXB1	protein_coding
SYNPO2L	ENSG00000166317	5104	-1.81021	8.95677	4.93316e-264	3.23475e-262	synaptopodin 2 like	Q9H987	protein_coding
GABRE	ENSG00000102287	9612	-1.8092	5.60137	5.62496e-220	2.76628e-218	gamma-aminobutyric acid type A receptor subunit epsilon	P78334	protein_coding
PRR16	ENSG00000184838	2252	-1.80666	1.85372	8.23699e-47	6.08293e-46	proline rich 16	Q569H4	protein_coding
RRM2	ENSG00000171848	9155	-1.80468	5.32553	1.33644e-202	5.77867e-201	ribonucleotide reductase regulatory subunit M2	Q96LS8	protein_coding
KANK4	ENSG00000132854	6814	-1.80018	2.83406	1.27685e-68	1.35729e-67	KN motif and ankyrin repeat domains 4	Q5T7N3	protein_coding
DENND2A	ENSG00000146966	5175	-1.79904	2.71973	1.32653e-45	9.57121e-45	DENN domain containing 2A	Q9ULE3	protein_coding
CTSV	ENSG00000136943	4534	-1.79708	3.34779	4.86882e-94	7.39243e-93	cathepsin V	O60911	protein_coding
H2AC13	ENSG00000196747	503	-1.79621	3.44003	1.47418e-55	1.27979e-54	H2A clustered histone 13	P0C0S8	protein_coding
H3C8	ENSG00000273983	2411	-1.79594	4.19073	9.65592e-46	6.98104e-45	H3 clustered histone 8	P68431	protein_coding
IQGAP2	ENSG00000145703	7868	-1.79316	1.51133	7.66911e-32	4.07615e-31	IQ motif containing GTPase activating protein 2	Q13576	protein_coding
SMYD1	ENSG00000115593	4552	-1.7922	10.139	0	0	SET and MYND domain containing 1	Q8NB12	protein_coding
NDRG3	ENSG00000101079	3260	-1.79186	5.90137	1.29311e-260	8.32659e-259	NDRG family member 3	Q9UGV2	protein_coding
DTX4	ENSG00000110042	6433	-1.79168	1.11263	1.4355e-31	7.57574e-31	deltex E3 ubiquitin ligase 4	Q9Y2E6	protein_coding
NAALAD2	ENSG00000077616	7168	-1.7909	4.12918	7.61186e-85	1.02838e-83	N-acetylated alpha-linked acidic dipeptidase 2	Q9Y3Q0	protein_coding
PHACTR1	ENSG00000112137	11198	-1.78847	7.26255	0	0	phosphatase and actin regulator 1	Q9C0D0	protein_coding
LINC01505	ENSG00000234323	12860	-1.78634	2.27014	4.96898e-38	3.07147e-37			lncRNA
NMRK2	ENSG00000077009	1141	-1.78226	3.59647	2.55684e-69	2.7506e-68	nicotinamide riboside kinase 2	Q9NPI5	protein_coding
FAM198B-AS1	ENSG00000248429	5639	-1.78106	1.40514	9.97905e-37	5.94855e-36			lncRNA
GDF11	ENSG00000135414	8801	-1.77964	5.85003	8.55541e-252	5.28105e-250	growth differentiation factor 11	O95390	protein_coding
ZNF730	ENSG00000183850	3243	-1.77936	1.85283	2.7029e-29	1.3429e-28	zinc finger protein 730	Q6ZMV8	protein_coding
WNK2	ENSG00000165238	13198	-1.77383	8.03577	1.71008e-193	6.9258e-192	WNK lysine deficient protein kinase 2	Q9Y3S1	protein_coding
MYL7	ENSG00000106631	1458	-1.77375	11.2554	2.03846e-181	7.40172e-180	myosin light chain 7	Q01449	protein_coding
PPARGC1B	ENSG00000155846	12889	-1.77342	6.48002	3.07584e-230	1.60527e-228	PPARG coactivator 1 beta	Q86YN6	protein_coding
GSTM2	ENSG00000213366	9116	-1.773	2.93279	2.93737e-72	3.28637e-71	glutathione S-transferase mu 2	P28161	protein_coding
C11orf21	ENSG00000110665	4074	-1.77259	3.06131	1.68207e-45	1.20685e-44	chromosome 11 open reading frame 21	Q9P2W6	protein_coding
NECTIN1	ENSG00000110400	7817	-1.77193	6.31904	5.84343e-180	2.09626e-178	nectin cell adhesion molecule 1	Q15223	protein_coding
OSGEPL1	ENSG00000128694	3583	-1.77023	2.75647	1.81655e-59	1.68487e-58	O-sialoglycoprotein endopeptidase like 1	Q9H4B0	protein_coding
IGSF11	ENSG00000144847	4899	-1.76859	3.6705	4.00929e-103	6.92764e-102	immunoglobulin superfamily member 11	Q5DX21	protein_coding
PLCXD1	ENSG00000182378	6065	-1.7671	4.39064	3.22341e-107	5.86406e-106	phosphatidylinositol specific phospholipase C X domain containing 1	Q9NUJ7	protein_coding
PWWP3B	ENSG00000157502	4343	-1.76481	5.81769	1.82487e-166	5.8543e-165	PWWP domain containing 3B	Q5H9M0	protein_coding
AC098934.1	ENSG00000214796	2958	-1.76469	2.3095	1.22402e-50	9.70808e-50			transcribed_unprocessed_pseudogene
FAM13C	ENSG00000148541	6752	-1.7644	4.22856	5.16168e-115	1.00873e-113	family with sequence similarity 13 member C	Q8NE31	protein_coding
AC133540.1	ENSG00000278716	1019	-1.76338	1.44065	1.87205e-25	8.33622e-25			lncRNA
LRRTM3	ENSG00000198739	6341	-1.75914	3.7155	6.42329e-88	9.08959e-87	leucine rich repeat transmembrane neuronal 3	Q86VH5	protein_coding
MICE	ENSG00000273340	1157	-1.75775	1.43576	4.89974e-29	2.41826e-28			transcribed_unprocessed_pseudogene
HMGN3	ENSG00000118418	1014	-1.75534	5.17441	1.41428e-143	3.72858e-142	high mobility group nucleosomal binding domain 3	Q15651	protein_coding
AC012574.1	ENSG00000253471	252	-1.75348	1.30521	1.13498e-27	5.39349e-27			lncRNA
AC107294.2	ENSG00000272970	3694	-1.75262	2.45882	4.70645e-37	2.83384e-36			lncRNA
AC104564.2	ENSG00000264007	638	-1.75258	1.97023	7.23101e-37	4.32772e-36			lncRNA
AC022007.1	ENSG00000206567	4823	-1.7523	2.21511	6.43743e-50	5.02777e-49			lncRNA
FERMT1	ENSG00000101311	5359	-1.74999	3.46258	2.61154e-79	3.26232e-78	fermitin family member 1	Q9BQL6	protein_coding
AC096636.1	ENSG00000279333	3618	-1.7492	1.66831	8.74835e-31	4.53794e-30			TEC
GVQW3	ENSG00000179240	20110	-1.74908	4.69289	1.87022e-143	4.92335e-142	GVQW motif containing 3	Q3ZCU0	protein_coding
MCM2	ENSG00000073111	4715	-1.74618	5.87431	8.79873e-138	2.19674e-136	minichromosome maintenance complex component 2	P49736	protein_coding
FIGNL1	ENSG00000132436	5034	-1.74346	3.27296	1.29663e-67	1.35816e-66	fidgetin like 1	Q6PIW4	protein_coding
ACACB	ENSG00000076555	14505	-1.7428	7.80392	3.93813e-299	3.01267e-297	acetyl-CoA carboxylase beta	O00763	protein_coding
TNMD	ENSG00000000005	1476	-1.74206	2.40478	1.68717e-51	1.35862e-50	tenomodulin	Q9H2S6	protein_coding
APCDD1	ENSG00000154856	5937	-1.74159	3.78213	1.50983e-85	2.06159e-84	APC down-regulated 1	Q8J025	protein_coding
SELENOP	ENSG00000250722	5502	-1.74029	3.79079	8.47941e-102	1.45115e-100	selenoprotein P	P49908	protein_coding
HBEGF	ENSG00000113070	2990	-1.73185	3.65578	9.43702e-71	1.03767e-69	heparin binding EGF like growth factor	Q99075	protein_coding
APBA1	ENSG00000107282	11447	-1.73132	5.19962	5.32524e-186	2.0589e-184	amyloid beta precursor protein binding family A member 1	Q02410	protein_coding
TCF4	ENSG00000196628	28119	-1.73125	5.40904	5.03536e-186	1.95104e-184	transcription factor 4	P15884	protein_coding
NRM	ENSG00000137404	2045	-1.72986	2.87444	1.44746e-50	1.14658e-49	nurim	Q8IXM6	protein_coding
HHAT	ENSG00000054392	6645	-1.72984	4.2475	1.99415e-138	5.04912e-137	hedgehog acyltransferase	Q5VTY9	protein_coding
ATXN1-AS1	ENSG00000229931	698	-1.72857	1.81856	8.93076e-35	5.08814e-34			lncRNA
FRMD5	ENSG00000171877	6692	-1.72562	6.31728	2.4588e-277	1.69942e-275	FERM domain containing 5	Q7Z6J6	protein_coding
SLC2A1-AS1	ENSG00000227533	4275	-1.72251	2.11139	7.37027e-43	5.08421e-42			lncRNA
NIPAL1	ENSG00000163293	5983	-1.7222	3.24412	8.20907e-87	1.14269e-85	NIPA like domain containing 1	Q6NVV3	protein_coding
AC104805.2	ENSG00000285745	120	-1.71946	2.91428	1.43788e-66	1.48355e-65			processed_pseudogene
SORBS2	ENSG00000154556	17161	-1.71853	11.112	0	0	sorbin and SH3 domain containing 2	O94875	protein_coding
BST2	ENSG00000130303	1101	-1.71694	5.19753	1.45958e-27	6.91396e-27	bone marrow stromal cell antigen 2	Q10589	protein_coding
PLXNA4	ENSG00000221866	16372	-1.71412	7.33424	2.03263e-282	1.44389e-280	plexin A4	Q9HCM2	protein_coding
CDH24	ENSG00000139880	3748	-1.71273	2.29274	7.60182e-44	5.33438e-43	cadherin 24	Q86UP0	protein_coding
SORD	ENSG00000140263	12428	-1.71065	5.3206	6.917e-180	2.47148e-178	sorbitol dehydrogenase	Q00796	protein_coding
MECOM	ENSG00000085276	9260	-1.71012	3.5724	2.14662e-63	2.11601e-62	MDS1 and EVI1 complex locus	Q03112	protein_coding
PIFO	ENSG00000173947	3949	-1.70927	2.07974	5.13371e-38	3.17001e-37	primary cilia formation	Q8TCI5	protein_coding
CLDN6	ENSG00000184697	1739	-1.70858	5.08442	8.62719e-160	2.64898e-158	claudin 6	P56747	protein_coding
SLC1A1	ENSG00000106688	3974	-1.70857	2.28702	3.7853e-56	3.32486e-55	solute carrier family 1 member 1	P43005	protein_coding
MTMR7	ENSG00000003987	6928	-1.70662	1.3012	1.95741e-30	1.00573e-29	myotubularin related protein 7	Q9Y216	protein_coding
WDR76	ENSG00000092470	4054	-1.70578	4.27402	1.13849e-101	1.94467e-100	WD repeat domain 76	Q9H967	protein_coding
VASH2	ENSG00000143494	9086	-1.70222	1.50209	2.09846e-29	1.04607e-28	vasohibin 2	Q86V25	protein_coding
RBP1	ENSG00000114115	3905	-1.70118	4.78403	1.96048e-135	4.76827e-134	retinol binding protein 1	P09455	protein_coding
GASK1B	ENSG00000164125	7880	-1.69447	5.99107	3.12925e-241	1.75052e-239	golgi associated kinase 1B	Q6UWH4	protein_coding
ATAD5	ENSG00000176208	7079	-1.69287	3.97025	6.07239e-73	6.84952e-72	ATPase family AAA domain containing 5	Q96QE3	protein_coding
H4C9	ENSG00000276180	1294	-1.69222	2.50663	2.58091e-37	1.56772e-36	H4 clustered histone 9	P62805	protein_coding
CHEK1	ENSG00000149554	5098	-1.68903	4.24933	6.85063e-109	1.26556e-107	checkpoint kinase 1	O14757	protein_coding
RAD18	ENSG00000070950	6984	-1.68889	4.59356	1.13061e-79	1.42129e-78	RAD18 E3 ubiquitin protein ligase	Q9NS91	protein_coding
ENC1	ENSG00000171617	8282	-1.68843	2.62276	4.42689e-51	3.53775e-50	ectodermal-neural cortex 1	O14682	protein_coding
MT-CO3	ENSG00000198938	784	-1.687	11.0755	2.20073e-93	3.32731e-92	cytochrome c oxidase III	P00414	protein_coding
AC092821.2	ENSG00000214776	12000	-1.68647	2.1853	6.72588e-34	3.74611e-33			transcribed_unprocessed_pseudogene
ERICH5	ENSG00000177459	1550	-1.68595	1.70909	5.69476e-34	3.17873e-33	glutamate rich 5	Q6P6B1	protein_coding
PMEPA1	ENSG00000124225	5732	-1.68586	4.33336	1.58611e-128	3.56696e-127	prostate transmembrane protein, androgen induced 1	Q969W9	protein_coding
UBA7	ENSG00000182179	4550	-1.68502	4.64892	1.29041e-43	9.0198e-43	ubiquitin like modifier activating enzyme 7	P41226	protein_coding
FEZ1	ENSG00000149557	9324	-1.68494	2.78216	1.19934e-63	1.18812e-62	fasciculation and elongation protein zeta 1	Q99689	protein_coding
AC126773.4	ENSG00000260577	1682	-1.68352	4.46075	1.2118e-90	1.77494e-89			lncRNA
KIAA1217	ENSG00000120549	10807	-1.6833	4.39921	4.74104e-124	1.01762e-122	KIAA1217	Q5T5P2	protein_coding
PAQR4	ENSG00000162073	2942	-1.68234	3.35358	1.669e-60	1.57412e-59	progestin and adipoQ receptor family member 4	Q8N4S7	protein_coding
BX640514.1	ENSG00000264490	1918	-1.68013	3.676	2.92546e-59	2.70499e-58			lncRNA
GPRC5B	ENSG00000167191	6654	-1.67979	5.56388	2.65911e-158	8.05426e-157	G protein-coupled receptor class C group 5 member B	Q9NZH0	protein_coding
F3	ENSG00000117525	2886	-1.67816	4.14913	7.55678e-110	1.40764e-108	coagulation factor III, tissue factor	P13726	protein_coding
SLC28A3	ENSG00000197506	5138	-1.67536	4.15689	6.33e-111	1.19027e-109	solute carrier family 28 member 3	Q9HAS3	protein_coding
HNMT	ENSG00000150540	4756	-1.67497	1.39578	3.11566e-28	1.50252e-27	histamine N-methyltransferase	P50135	protein_coding
H2AC14	ENSG00000276368	476	-1.67369	3.30206	6.72011e-47	4.97094e-46	H2A clustered histone 14	Q99878	protein_coding
A2M-AS1	ENSG00000245105	2948	-1.67346	2.9655	3.48074e-53	2.89808e-52			lncRNA
SGPP2	ENSG00000163082	4983	-1.67257	4.94249	2.88726e-151	8.11378e-150	sphingosine-1-phosphate phosphatase 2	Q8IWX5	protein_coding
AC011472.1	ENSG00000267082	569	-1.67256	1.1991	1.06764e-26	4.92319e-26			lncRNA
TMEM178A	ENSG00000152154	2472	-1.6724	5.49334	2.40603e-182	8.91726e-181	transmembrane protein 178A	Q8NBL3	protein_coding
H2BC4	ENSG00000180596	834	-1.67013	4.70311	3.04114e-82	3.96789e-81	H2B clustered histone 4	P62807	protein_coding
TAX1BP3	ENSG00000213977	1381	-1.66911	3.65826	3.25492e-88	4.63535e-87	Tax1 binding protein 3	O14907	protein_coding
SYNPO2	ENSG00000172403	19530	-1.66879	6.00486	1.49094e-208	6.77394e-207	synaptopodin 2	Q9UMS6	protein_coding
TIMELESS	ENSG00000111602	5851	-1.66799	4.7882	5.83741e-130	1.33455e-128	timeless circadian regulator	Q9UNS1	protein_coding
CHDH	ENSG00000016391	7787	-1.66642	3.13706	1.71687e-81	2.20947e-80	choline dehydrogenase	Q8NE62	protein_coding
NEURL1B	ENSG00000214357	6427	-1.66617	5.81671	1.16687e-173	3.95609e-172	neuralized E3 ubiquitin protein ligase 1B	A8MQ27	protein_coding
AMER1	ENSG00000184675	8407	-1.66241	4.86884	2.26748e-100	3.79348e-99	APC membrane recruitment protein 1	Q5JTC6	protein_coding
NEIL3	ENSG00000109674	2914	-1.65999	2.65814	1.25418e-61	1.20835e-60	nei like DNA glycosylase 3	Q8TAT5	protein_coding
LIN9	ENSG00000183814	4442	-1.65949	5.31439	1.93253e-85	2.63475e-84	lin-9 DREAM MuvB core complex component	H0Y322	protein_coding
PLK4	ENSG00000142731	4479	-1.6592	3.36356	1.33712e-63	1.32242e-62	polo like kinase 4	O00444	protein_coding
B4GAT1	ENSG00000174684	2007	-1.65871	4.11886	3.27639e-98	5.33187e-97	beta-1,4-glucuronyltransferase 1	O43505	protein_coding
MAD2L1	ENSG00000164109	5517	-1.65665	3.25149	3.05878e-73	3.47211e-72	mitotic arrest deficient 2 like 1	Q13257	protein_coding
TGM2	ENSG00000198959	7948	-1.65629	9.57058	1.58038e-186	6.13676e-185	transglutaminase 2	P21980	protein_coding
MDH1	ENSG00000014641	4990	-1.65053	8.70518	9.29625e-284	6.62997e-282	malate dehydrogenase 1	P40925	protein_coding
GPX3	ENSG00000211445	3162	-1.64859	4.92294	7.12101e-119	1.44856e-117	glutathione peroxidase 3	P22352	protein_coding
BDH2	ENSG00000164039	5213	-1.64813	4.17645	2.69927e-88	3.85324e-87	3-hydroxybutyrate dehydrogenase 2	Q9BUT1	protein_coding
ITM2A	ENSG00000078596	2051	-1.64722	1.61835	4.20146e-25	1.84792e-24	integral membrane protein 2A	O43736	protein_coding
AL670729.3	ENSG00000287315	4828	-1.64485	6.04084	7.63554e-114	1.47289e-112			lncRNA
AC063944.1	ENSG00000239828	4381	-1.64381	3.45642	5.38973e-76	6.36656e-75			lncRNA
H3C3	ENSG00000287080	486	-1.64233	4.39213	2.0872e-69	2.24672e-68	H3 clustered histone 3	P68431	protein_coding
GPR158	ENSG00000151025	7989	-1.64153	2.34928	1.22362e-38	7.70047e-38	G protein-coupled receptor 158	Q5T848	protein_coding
ZNF483	ENSG00000173258	16723	-1.64096	4.05604	1.00385e-68	1.06836e-67	zinc finger protein 483	Q8TF39	protein_coding
EMP2	ENSG00000213853	8652	-1.6409	7.59142	7.64676e-249	4.54766e-247	epithelial membrane protein 2	P54851	protein_coding
PIK3IP1	ENSG00000100100	3804	-1.64014	3.61511	2.81693e-73	3.20368e-72	phosphoinositide-3-kinase interacting protein 1	Q96FE7	protein_coding
RXRG	ENSG00000143171	2691	-1.63896	1.92656	1.39866e-45	1.00673e-44	retinoid X receptor gamma	P48443	protein_coding
STRA6	ENSG00000137868	7669	-1.6388	4.65043	1.76807e-119	3.61304e-118	signaling receptor and transporter of retinol STRA6	Q9BX79	protein_coding
DOK6	ENSG00000206052	9554	-1.63863	5.19052	1.96779e-129	4.46456e-128	docking protein 6	Q6PKX4	protein_coding
AL109955.1	ENSG00000218018	1754	-1.63583	1.8071	9.28418e-26	4.16916e-25			lncRNA
RASSF2	ENSG00000101265	5722	-1.63546	1.30949	2.2499e-31	1.18283e-30	Ras association domain family member 2	P50749	protein_coding
TLL2	ENSG00000095587	8157	-1.63495	2.66058	6.66519e-51	5.30991e-50	tolloid like 2	Q9Y6L7	protein_coding
ASXL3	ENSG00000141431	13636	-1.63475	5.50141	5.53147e-175	1.88967e-173	ASXL transcriptional regulator 3	Q9C0F0	protein_coding
TNFAIP8	ENSG00000145779	8506	-1.63002	5.43616	1.34815e-107	2.46257e-106	TNF alpha induced protein 8	O95379	protein_coding
STON1	ENSG00000243244	7709	-1.62983	3.74579	5.18866e-104	9.1061e-103	stonin 1	Q9Y6Q2	protein_coding
AL590560.3	ENSG00000272668	7134	-1.62834	3.18006	3.91864e-54	3.30729e-53			lncRNA
MAGEE1	ENSG00000198934	3633	-1.62662	2.11701	1.89205e-44	1.33872e-43	MAGE family member E1	Q9HCI5	protein_coding
AC104393.1	ENSG00000253509	255	-1.62611	2.17022	2.02879e-35	1.17494e-34			lncRNA
NDRG4	ENSG00000103034	9647	-1.62481	6.18284	2.0115e-127	4.44541e-126	NDRG family member 4	Q9ULP0	protein_coding
IKZF2	ENSG00000030419	12240	-1.62325	4.40425	1.41846e-94	2.17397e-93	IKAROS family zinc finger 2	Q9UKS7	protein_coding
ADSS1	ENSG00000185100	5775	-1.61982	4.5987	1.19863e-147	3.27085e-146	adenylosuccinate synthase 1	Q8N142	protein_coding
H3C1	ENSG00000275714	508	-1.61947	3.22371	3.29969e-65	3.34094e-64	H3 clustered histone 1	P68431	protein_coding
P2RY1	ENSG00000169860	6309	-1.61871	3.68719	3.85982e-109	7.14525e-108	purinergic receptor P2Y1	P47900	protein_coding
GREB1	ENSG00000196208	12432	-1.61838	5.97619	3.76656e-179	1.33251e-177	growth regulating estrogen receptor binding 1	Q4ZG55	protein_coding
NAP1L3	ENSG00000186310	2649	-1.61806	4.53117	2.67843e-111	5.063e-110	nucleosome assembly protein 1 like 3	Q99457	protein_coding
AL445222.2	ENSG00000271833	628	-1.61795	1.58982	3.2859e-27	1.53941e-26			lncRNA
USH1C	ENSG00000006611	4904	-1.61714	2.88364	4.37367e-59	4.03364e-58	USH1 protein network component harmonin	Q9Y6N9	protein_coding
AC004943.2	ENSG00000259768	7025	-1.61635	3.1808	2.02486e-69	2.18093e-68			lncRNA
AC106820.4	ENSG00000260293	5616	-1.61619	3.30405	2.69598e-72	3.01818e-71			lncRNA
CRB2	ENSG00000148204	6349	-1.61578	3.82706	3.93645e-72	4.4014e-71	crumbs cell polarity complex component 2	Q5IJ48	protein_coding
SOX5	ENSG00000134532	11062	-1.61525	4.06118	1.07719e-81	1.39026e-80	SRY-box transcription factor 5	P35711	protein_coding
ZMAT4	ENSG00000165061	3691	-1.61483	2.09182	5.69946e-42	3.86399e-41	zinc finger matrin-type 4	Q9H898	protein_coding
FABP3	ENSG00000121769	1398	-1.6144	8.67863	1.80139e-248	1.05727e-246	fatty acid binding protein 3	P05413	protein_coding
KIAA1614	ENSG00000135835	10452	-1.61397	2.32385	9.61094e-39	6.07076e-38	KIAA1614	Q5VZ46	protein_coding
RBFOX1	ENSG00000078328	10193	-1.6134	5.26089	1.70913e-171	5.72942e-170	RNA binding fox-1 homolog 1	Q9NWB1	protein_coding
HSPB3	ENSG00000169271	679	-1.6076	6.13452	1.39388e-183	5.23098e-182	heat shock protein family B (small) member 3	Q12988	protein_coding
KBTBD3	ENSG00000182359	5210	-1.6076	1.87535	5.2537e-33	2.87077e-32	kelch repeat and BTB domain containing 3	Q8NAB2	protein_coding
LINC01460	ENSG00000205334	2860	-1.607	1.46583	6.0206e-25	2.63572e-24			lncRNA
MDGA2	ENSG00000139915	8877	-1.60607	3.91724	1.77685e-93	2.68871e-92	MAM domain containing glycosylphosphatidylinositol anchor 2	G3V5Z1	protein_coding
LINC01876	ENSG00000226383	2716	-1.60604	2.49708	4.72474e-35	2.7143e-34			lncRNA
HTR4	ENSG00000164270	7045	-1.60545	2.33041	2.89003e-40	1.89851e-39	5-hydroxytryptamine receptor 4	Q13639	protein_coding
COL16A1	ENSG00000084636	9253	-1.60458	5.72389	1.54447e-120	3.17422e-119	collagen type XVI alpha 1 chain	Q07092	protein_coding
LZTS1	ENSG00000061337	5706	-1.60444	2.80846	1.112e-36	6.61984e-36	leucine zipper tumor suppressor 1	Q9Y250	protein_coding
PODXL	ENSG00000128567	6893	-1.60424	2.31879	3.14474e-38	1.95533e-37	podocalyxin like	O00592	protein_coding
FSTL1	ENSG00000163430	8467	-1.60382	8.46261	0	0	follistatin like 1	Q12841	protein_coding
CDCA5	ENSG00000146670	3901	-1.60149	3.66308	1.09029e-54	9.30283e-54	cell division cycle associated 5	Q96FF9	protein_coding
RASSF4	ENSG00000107551	9481	-1.60052	6.251	2.73402e-177	9.48482e-176	Ras association domain family member 4	Q9H2L5	protein_coding
TNNC1	ENSG00000114854	1141	-1.60044	9.48279	3.64163e-97	5.81005e-96	troponin C1, slow skeletal and cardiac type	P63316	protein_coding
SCD5	ENSG00000145284	4231	-1.59969	4.02009	2.87519e-126	6.2538e-125	stearoyl-CoA desaturase 5	Q86SK9	protein_coding
FANCD2	ENSG00000144554	8378	-1.59802	4.68279	1.48169e-107	2.70099e-106	FA complementation group D2	Q9BXW9	protein_coding
ATP5IF1	ENSG00000130770	2225	-1.59462	4.50012	1.97515e-76	2.34464e-75	ATP synthase inhibitory factor subunit 1	Q9UII2	protein_coding
AC007743.1	ENSG00000233251	4369	-1.59398	3.66941	5.03413e-96	7.91185e-95			lncRNA
CMBL	ENSG00000164237	4882	-1.5916	2.45932	6.4319e-40	4.19444e-39	carboxymethylenebutenolidase homolog	Q96DG6	protein_coding
C10orf71	ENSG00000177354	5439	-1.5915	6.78365	5.59774e-206	2.48648e-204	chromosome 10 open reading frame 71	Q711Q0	protein_coding
SGIP1	ENSG00000118473	13320	-1.5908	4.69289	8.74349e-84	1.15939e-82	SH3GL interacting endocytic adaptor 1	Q9BQI5	protein_coding
AC020915.3	ENSG00000268516	2708	-1.58944	2.41518	1.57191e-44	1.11352e-43			lncRNA
COL1A1	ENSG00000108821	9007	-1.58923	7.05669	1.29139e-119	2.64197e-118	collagen type I alpha 1 chain	I3L3H7	protein_coding
GRB14	ENSG00000115290	2987	-1.58836	2.68078	2.66194e-35	1.53467e-34	growth factor receptor bound protein 14	Q14449	protein_coding
NCAPH	ENSG00000121152	6545	-1.58776	3.59475	3.65802e-94	5.56821e-93	non-SMC condensin I complex subunit H	Q15003	protein_coding
KCNK6	ENSG00000099337	6168	-1.58334	4.79781	2.41335e-131	5.62517e-130	potassium two pore domain channel subfamily K member 6	Q9Y257	protein_coding
ANGPTL2	ENSG00000136859	3625	-1.58271	2.41767	5.39923e-52	4.39326e-51	angiopoietin like 2	Q9UKU9	protein_coding
PDLIM2	ENSG00000120913	12388	-1.58193	2.44656	7.78628e-39	4.93389e-38	PDZ and LIM domain 2	Q96JY6	protein_coding
SNAP25	ENSG00000132639	3357	-1.58006	2.68072	1.10254e-39	7.1587e-39	synaptosome associated protein 25	P60880	protein_coding
DACH1	ENSG00000276644	5401	-1.57662	2.99469	2.28775e-49	1.77362e-48	dachshund family transcription factor 1	Q9UI36	protein_coding
MAPK4	ENSG00000141639	7594	-1.57524	3.94088	1.04817e-92	1.57146e-91	mitogen-activated protein kinase 4	P31152	protein_coding
AL109936.3	ENSG00000271420	650	-1.57259	2.05841	7.36046e-26	3.31304e-25			lncRNA
GPM6B	ENSG00000046653	5767	-1.57018	4.52602	6.38719e-104	1.11766e-102	glycoprotein M6B	Q13491	protein_coding
PHLDB1	ENSG00000019144	21715	-1.56995	7.64933	9.66209e-187	3.76002e-185	pleckstrin homology like domain family B member 1	Q86UU1	protein_coding
H3C7	ENSG00000277775	494	-1.56932	4.33651	1.20855e-54	1.0302e-53	H3 clustered histone 7	P68431	protein_coding
LINC00882	ENSG00000242759	19150	-1.56801	3.46616	7.6102e-70	8.28147e-69			lncRNA
S100A13	ENSG00000189171	2216	-1.56574	2.6527	4.30823e-50	3.37956e-49	S100 calcium binding protein A13	Q99584	protein_coding
GRAMD2B	ENSG00000155324	5051	-1.56571	3.88296	7.26473e-81	9.24936e-80	GRAM domain containing 2B	Q96HH9	protein_coding
LGALS3	ENSG00000131981	2199	-1.56551	4.49454	8.71862e-98	1.40732e-96	galectin 3	P17931	protein_coding
CNTNAP3	ENSG00000106714	9521	-1.56349	4.20132	2.279e-95	3.54135e-94	contactin associated protein family member 3	Q9BZ76	protein_coding
CKAP2	ENSG00000136108	4547	-1.56309	5.80883	8.26712e-137	2.02448e-135	cytoskeleton associated protein 2	Q8WWK9	protein_coding
ADGRG2	ENSG00000173698	10157	-1.56274	2.55756	1.55021e-45	1.11447e-44	adhesion G protein-coupled receptor G2	Q8IZP9	protein_coding
CENPP	ENSG00000188312	9321	-1.56209	3.35874	1.24627e-67	1.30771e-66	centromere protein P	Q6IPU0	protein_coding
SMIM10L2A	ENSG00000178947	5230	-1.56114	2.72922	3.66457e-49	2.82512e-48	small integral membrane protein 10 like 2A	P0DMW4	protein_coding
CCNJL	ENSG00000135083	9209	-1.56113	4.40641	2.61878e-127	5.76615e-126	cyclin J like	Q8IV13	protein_coding
LAMA3	ENSG00000053747	14678	-1.5609	3.50047	1.06647e-72	1.19917e-71	laminin subunit alpha 3	A0A0A0MTS5	protein_coding
CAMK2A	ENSG00000070808	6179	-1.56053	5.83568	2.70588e-118	5.47322e-117	calcium/calmodulin dependent protein kinase II alpha	Q9UQM7	protein_coding
SYTL2	ENSG00000137501	11258	-1.56021	3.99665	2.18942e-83	2.8882e-82	synaptotagmin like 2	Q9HCH5	protein_coding
SKA3	ENSG00000165480	2998	-1.55919	2.63174	4.62402e-43	3.19716e-42	spindle and kinetochore associated complex subunit 3	Q8IX90	protein_coding
GCNT2	ENSG00000111846	9046	-1.55867	6.87499	5.7784e-231	3.03341e-229	glucosaminyl (N-acetyl) transferase 2 (I blood group)	Q8N0V5	protein_coding
ASB11	ENSG00000165192	3124	-1.55833	5.12533	8.04834e-130	1.83299e-128	ankyrin repeat and SOCS box containing 11	Q8WXH4	protein_coding
KCNIP4	ENSG00000185774	4239	-1.55631	3.74214	7.44181e-55	6.37702e-54	potassium voltage-gated channel interacting protein 4	Q6PIL6	protein_coding
LRFN1	ENSG00000128011	3381	-1.55524	2.03401	1.31821e-30	6.79447e-30	leucine rich repeat and fibronectin type III domain containing 1	Q9P244	protein_coding
MCM6	ENSG00000076003	4135	-1.55366	5.9601	9.34213e-143	2.44493e-141	minichromosome maintenance complex component 6	Q14566	protein_coding
SPC25	ENSG00000152253	1829	-1.55355	2.30993	1.13435e-32	6.1459e-32	SPC25 component of NDC80 kinetochore complex	Q9HBM1	protein_coding
TUBA4A	ENSG00000127824	3966	-1.55126	2.80948	2.37141e-50	1.86842e-49	tubulin alpha 4a	P68366	protein_coding
TXLNB	ENSG00000164440	4796	-1.55111	5.85878	9.04162e-188	3.56507e-186	taxilin beta	Q8N3L3	protein_coding
B3GALT1	ENSG00000172318	5094	-1.54881	1.86977	4.8639e-31	2.53549e-30	beta-1,3-galactosyltransferase 1	Q9Y5Z6	protein_coding
C18orf54	ENSG00000166845	6175	-1.54689	2.57218	4.51756e-36	2.65318e-35	chromosome 18 open reading frame 54	Q8IYD9	protein_coding
TICRR	ENSG00000140534	8415	-1.54686	3.81906	1.2401e-92	1.85611e-91	TOPBP1 interacting checkpoint and replication regulator	Q7Z2Z1	protein_coding
SNCAIP	ENSG00000064692	7269	-1.54633	4.95955	4.74712e-101	8.03956e-100	synuclein alpha interacting protein	Q9Y6H5	protein_coding
CAPN3	ENSG00000092529	12774	-1.5458	3.51341	7.84625e-70	8.51764e-69	calpain 3	P20807	protein_coding
PPP2R3A	ENSG00000073711	7785	-1.54558	7.06282	6.06841e-189	2.40866e-187	protein phosphatase 2 regulatory subunit B''alpha	Q06190	protein_coding
SCN8A	ENSG00000196876	16144	-1.54523	2.86408	5.16392e-65	5.21372e-64	sodium voltage-gated channel alpha subunit 8	Q9UQD0	protein_coding
INHBA	ENSG00000122641	8284	-1.54523	4.90172	2.08763e-102	3.58644e-101	inhibin subunit beta A	P08476	protein_coding
CCDC183	ENSG00000213213	2976	-1.54488	1.94117	8.89459e-34	4.93712e-33	coiled-coil domain containing 183	Q5T5S1	protein_coding
KNTC1	ENSG00000184445	11325	-1.54111	5.3539	1.07153e-128	2.41275e-127	kinetochore associated 1	P50748	protein_coding
CLU	ENSG00000120885	6285	-1.54081	5.77738	7.05306e-127	1.54916e-125	clusterin	P10909	protein_coding
TMEM223	ENSG00000168569	2265	-1.53724	4.48899	2.07046e-106	3.7287e-105	transmembrane protein 223	A0PJW6	protein_coding
EPHX2	ENSG00000120915	4185	-1.53644	4.55934	7.58162e-127	1.6627e-125	epoxide hydrolase 2	P34913	protein_coding
ITGA9	ENSG00000144668	8270	-1.5347	6.11317	1.16785e-137	2.9076e-136	integrin subunit alpha 9	Q13797	protein_coding
WNT9A	ENSG00000143816	4005	-1.53444	2.31216	5.10981e-41	3.40293e-40	Wnt family member 9A	O14904	protein_coding
ITGB3	ENSG00000259207	6340	-1.52835	5.70564	1.11339e-166	3.57823e-165	integrin subunit beta 3	P05106	protein_coding
MYOF	ENSG00000138119	8490	-1.52607	4.45248	7.62804e-103	1.31551e-101	myoferlin	Q9NZM1	protein_coding
RNASET2	ENSG00000026297	14943	-1.52468	2.16269	1.55363e-33	8.57319e-33	ribonuclease T2	O00584	protein_coding
MATN2	ENSG00000132561	6941	-1.52434	6.66206	4.43993e-200	1.87894e-198	matrilin 2	O00339	protein_coding
REEP1	ENSG00000068615	5846	-1.52066	5.36465	8.13264e-170	2.67615e-168	receptor accessory protein 1	Q9H902	protein_coding
TSPOAP1	ENSG00000005379	11389	-1.52062	5.0123	6.12206e-121	1.26695e-119	TSPO associated protein 1	O95153	protein_coding
FZD2	ENSG00000180340	3779	-1.51865	5.52731	4.52242e-110	8.4417e-109	frizzled class receptor 2	Q14332	protein_coding
CAT	ENSG00000121691	3579	-1.51838	5.05673	3.31057e-117	6.64377e-116	catalase	P04040	protein_coding
HIF3A	ENSG00000124440	8371	-1.5179	7.61722	5.13584e-209	2.34532e-207	hypoxia inducible factor 3 subunit alpha	Q9Y2N7	protein_coding
NRAP	ENSG00000197893	5669	-1.51626	5.69162	4.19138e-142	1.08739e-140	nebulin related anchoring protein	Q86VF7	protein_coding
GATA6-AS1	ENSG00000266010	3173	-1.51619	5.8998	5.44785e-173	1.84004e-171			lncRNA
AHNAK2	ENSG00000185567	18788	-1.51494	4.80253	2.44703e-95	3.79586e-94	AHNAK nucleoprotein 2	Q8IVF2	protein_coding
BCO2	ENSG00000197580	6763	-1.51488	4.8873	2.84305e-150	7.87823e-149	beta-carotene oxygenase 2	Q9BYV7	protein_coding
PGAM2	ENSG00000164708	837	-1.51479	6.46443	2.34897e-125	5.08451e-124	phosphoglycerate mutase 2	P15259	protein_coding
ACOT13	ENSG00000112304	4394	-1.51198	5.24148	6.4779e-132	1.5198e-130	acyl-CoA thioesterase 13	Q9NPJ3	protein_coding
PBK	ENSG00000168078	2148	-1.51186	3.60656	1.72295e-83	2.27452e-82	PDZ binding kinase	Q96KB5	protein_coding
IDH2	ENSG00000182054	2787	-1.51125	8.26529	1.67416e-154	4.83373e-153	isocitrate dehydrogenase (NADP(+)) 2	P48735	protein_coding
PDZRN3	ENSG00000121440	6139	-1.51096	6.23476	1.30768e-233	6.96688e-232	PDZ domain containing ring finger 3	Q9UPQ7	protein_coding
PPP1R14C	ENSG00000198729	2219	-1.51053	6.60751	1.4031e-197	5.80067e-196	protein phosphatase 1 regulatory inhibitor subunit 14C	Q8TAE6	protein_coding
TXNIP	ENSG00000265972	3604	-1.51046	7.53034	3.43717e-220	1.69501e-218	thioredoxin interacting protein	Q9H3M7	protein_coding
RAD54L	ENSG00000085999	4078	-1.50826	3.61373	1.27723e-71	1.42188e-70	RAD54 like	Q92698	protein_coding
COL27A1	ENSG00000196739	14011	-1.50794	4.34527	2.50364e-72	2.80461e-71	collagen type XXVII alpha 1 chain	Q8IZC6	protein_coding
AGL	ENSG00000162688	8157	-1.50775	7.73274	3.04466e-197	1.25005e-195	amylo-alpha-1, 6-glucosidase, 4-alpha-glucanotransferase	P35573	protein_coding
NCKAP5	ENSG00000176771	9563	-1.50438	3.75141	7.53633e-82	9.75473e-81	NCK associated protein 5	O14513	protein_coding
RFC4	ENSG00000163918	2997	-1.50436	3.60488	4.1146e-62	3.99867e-61	replication factor C subunit 4	P35249	protein_coding
EFNB3	ENSG00000108947	3216	-1.50414	7.10783	2.66473e-151	7.5002e-150	ephrin B3	Q15768	protein_coding
UBE2T	ENSG00000077152	1652	-1.50403	3.63465	1.18641e-77	1.44181e-76	ubiquitin conjugating enzyme E2 T	Q9NPD8	protein_coding
MYL9	ENSG00000101335	2808	-1.5006	9.46609	1.16964e-164	3.69925e-163	myosin light chain 9	P24844	protein_coding
LMOD3	ENSG00000163380	5083	-1.50003	5.56341	1.27926e-109	2.37553e-108	leiomodin 3	Q0VAK6	protein_coding
AL109741.1	ENSG00000225938	403	-1.49993	1.25447	3.79751e-25	1.67395e-24			lncRNA
C21orf58	ENSG00000160298	5315	-1.49811	4.18842	1.86293e-78	2.29672e-77	chromosome 21 open reading frame 58	P58505	protein_coding
KCTD9P4	ENSG00000214264	1166	-1.49735	1.6323	2.14674e-27	1.01182e-26			processed_pseudogene
PIK3R3	ENSG00000117461	7397	-1.49692	6.46059	1.25561e-168	4.09412e-167	phosphoinositide-3-kinase regulatory subunit 3	Q92569	protein_coding
FGFR2	ENSG00000066468	7580	-1.49506	3.59301	6.57393e-80	8.26985e-79	fibroblast growth factor receptor 2	P21802	protein_coding
ADAMTS6	ENSG00000049192	8565	-1.49294	6.29539	1.29621e-190	5.17935e-189	ADAM metallopeptidase with thrombospondin type 1 motif 6	Q9UKP5	protein_coding
BIRC5	ENSG00000089685	3815	-1.48949	4.31632	2.46082e-113	4.70632e-112	baculoviral IAP repeat containing 5	A0A0B4J1S3	protein_coding
FOXO6	ENSG00000204060	2398	-1.48942	2.33233	4.02712e-40	2.63678e-39	forkhead box O6	A8MYZ6	protein_coding
TMEM107	ENSG00000179029	3943	-1.48842	2.73463	3.85594e-43	2.67125e-42	transmembrane protein 107	Q6UX40	protein_coding
AC007637.1	ENSG00000256139	910	-1.48778	2.60259	2.37705e-39	1.52515e-38			lncRNA
NNAT	ENSG00000053438	1329	-1.48774	2.58948	6.82747e-39	4.33092e-38	neuronatin	Q16517	protein_coding
TONSL	ENSG00000160949	7107	-1.48618	4.6998	2.85765e-81	3.65652e-80	tonsoku like, DNA repair protein	Q96HA7	protein_coding
DIXDC1	ENSG00000150764	8438	-1.48486	5.4111	1.65622e-163	5.21054e-162	DIX domain containing 1	Q155Q3	protein_coding
LINC01621	ENSG00000235357	1473	-1.48335	1.65309	3.09248e-30	1.58077e-29			lncRNA
GAS2	ENSG00000148935	4252	-1.4817	4.40233	5.11678e-83	6.72014e-82	growth arrest specific 2	O43903	protein_coding
MCM3	ENSG00000112118	3645	-1.48059	6.63417	1.64125e-177	5.71596e-176	minichromosome maintenance complex component 3	P25205	protein_coding
THRB	ENSG00000151090	10968	-1.47738	2.88416	1.15711e-50	9.18967e-50	thyroid hormone receptor beta	P10828	protein_coding
MFAP2	ENSG00000117122	2712	-1.4763	3.93877	7.87473e-79	9.77569e-78	microfibril associated protein 2	P55001	protein_coding
TMPO-AS1	ENSG00000257167	3357	-1.47595	2.40746	7.33167e-32	3.90027e-31			lncRNA
SEMA6C	ENSG00000143434	5809	-1.47555	5.82488	8.47313e-113	1.61703e-111	semaphorin 6C	Q9H3T2	protein_coding
MELK	ENSG00000165304	3087	-1.47446	3.88858	2.68368e-60	2.52845e-59	maternal embryonic leucine zipper kinase	Q14680	protein_coding
IGSF9B	ENSG00000080854	17879	-1.47334	7.74784	5.53845e-199	2.31644e-197	immunoglobulin superfamily member 9B	Q9UPX0	protein_coding
MYZAP	ENSG00000263155	2598	-1.4733	5.49867	1.19162e-120	2.45185e-119	myocardial zonula adherens protein	P0CAP1	protein_coding
ZBED5-AS1	ENSG00000247271	4599	-1.47263	3.48672	2.39423e-61	2.29561e-60			lncRNA
CRIP2	ENSG00000182809	4165	-1.47031	7.99164	1.4312e-78	1.76689e-77	cysteine rich protein 2	P52943	protein_coding
AC104805.1	ENSG00000207497	95	-1.46993	2.76118	2.33513e-38	1.45852e-37			misc_RNA
H3C2	ENSG00000286522	511	-1.46948	5.58128	4.75917e-53	3.94965e-52	H3 clustered histone 2	P68431	protein_coding
HAND1	ENSG00000113196	1701	-1.46927	5.3065	1.21855e-101	2.07746e-100	heart and neural crest derivatives expressed 1	O96004	protein_coding
PASK	ENSG00000115687	10665	-1.46801	3.50745	1.73772e-51	1.39869e-50	PAS domain containing serine/threonine kinase	Q96RG2	protein_coding
PRSS8	ENSG00000052344	2975	-1.46689	2.37442	6.06232e-30	3.07252e-29	serine protease 8	Q16651	protein_coding
ASB16	ENSG00000161664	2233	-1.46421	3.88371	2.73401e-77	3.30017e-76	ankyrin repeat and SOCS box containing 16	Q96NS5	protein_coding
DUBR	ENSG00000243701	15322	-1.46223	5.01159	2.77709e-138	7.00178e-137			lncRNA
NID2	ENSG00000087303	6392	-1.46193	7.64659	8.68097e-268	5.75548e-266	nidogen 2	Q14112	protein_coding
TMEM159	ENSG00000011638	2558	-1.46185	5.13243	2.50559e-94	3.82375e-93	transmembrane protein 159	Q96B96	protein_coding
PARD6G	ENSG00000178184	4192	-1.46175	2.97442	9.24322e-51	7.35064e-50	par-6 family cell polarity regulator gamma	Q9BYG4	protein_coding
COQ3	ENSG00000132423	1448	-1.46149	2.22207	3.45122e-31	1.80539e-30	coenzyme Q3, methyltransferase	Q9NZJ6	protein_coding
ECH1	ENSG00000104823	2303	-1.46091	5.14312	1.40822e-98	2.30847e-97	enoyl-CoA hydratase 1	Q13011	protein_coding
UACA	ENSG00000137831	10996	-1.45978	6.50063	5.67459e-125	1.22534e-123	uveal autoantigen with coiled-coil domains and ankyrin repeats	Q9BZF9	protein_coding
GARNL3	ENSG00000136895	9695	-1.45977	5.74059	6.33504e-180	2.26807e-178	GTPase activating Rap/RanGAP domain like 3	Q5VVW2	protein_coding
IGFBP3	ENSG00000146674	4571	-1.45859	6.06041	7.13702e-112	1.35482e-110	insulin like growth factor binding protein 3	P17936	protein_coding
OPN3	ENSG00000054277	3724	-1.45785	2.23457	1.21345e-34	6.88491e-34	opsin 3	Q9H1Y3	protein_coding
ASIC1	ENSG00000110881	5745	-1.45777	2.04478	1.21079e-30	6.24983e-30	acid sensing ion channel subunit 1	P78348	protein_coding
REEP6	ENSG00000115255	2030	-1.45759	2.55526	1.79767e-35	1.04244e-34	receptor accessory protein 6	Q96HR9	protein_coding
SPHKAP	ENSG00000153820	7046	-1.45707	8.47261	2.21848e-255	1.39834e-253	SPHK1 interactor, AKAP domain containing	Q2M3C7	protein_coding
AC093535.2	ENSG00000279118	2326	-1.45686	2.36823	5.20999e-33	2.84776e-32			TEC
COL9A1	ENSG00000112280	7240	-1.45681	2.99614	1.58045e-53	1.32451e-52	collagen type IX alpha 1 chain	P20849	protein_coding
KIF15	ENSG00000163808	5281	-1.45566	3.33655	8.492e-39	5.37536e-38	kinesin family member 15	Q9NS87	protein_coding
ADAMTS8	ENSG00000134917	4141	-1.45526	4.98411	7.61817e-141	1.95938e-139	ADAM metallopeptidase with thrombospondin type 1 motif 8	Q9UP79	protein_coding
CDCA4	ENSG00000170779	2448	-1.45525	3.63077	1.1152e-48	8.50949e-48	cell division cycle associated 4	Q9BXL8	protein_coding
MLF1	ENSG00000178053	3735	-1.45438	5.88088	8.4798e-135	2.03209e-133	myeloid leukemia factor 1	P58340	protein_coding
MYLK	ENSG00000065534	22167	-1.45293	2.84318	6.15763e-46	4.46628e-45	myosin light chain kinase	Q15746	protein_coding
PRICKLE2	ENSG00000163637	14738	-1.45074	3.69292	1.24697e-57	1.12284e-56	prickle planar cell polarity protein 2	Q7Z3G6	protein_coding
DCLRE1B	ENSG00000118655	3868	-1.45072	3.09011	5.50153e-58	4.98395e-57	DNA cross-link repair 1B	Q9H816	protein_coding
TTYH2	ENSG00000141540	5318	-1.45064	4.37553	7.91855e-86	1.08454e-84	tweety family member 2	Q9BSA4	protein_coding
HMGB3	ENSG00000029993	3914	-1.4482	5.11578	1.93108e-122	4.06685e-121	high mobility group box 3	O15347	protein_coding
FAM81A	ENSG00000157470	5571	-1.44767	2.82284	5.56771e-40	3.63617e-39	family with sequence similarity 81 member A	Q8TBF8	protein_coding
ST8SIA2	ENSG00000140557	5850	-1.44754	4.70282	3.3834e-87	4.73544e-86	ST8 alpha-N-acetyl-neuraminide alpha-2,8-sialyltransferase 2	Q92186	protein_coding
SHMT1	ENSG00000176974	7281	-1.44731	3.51451	1.36533e-58	1.24826e-57	serine hydroxymethyltransferase 1	P34896	protein_coding
BRI3BP	ENSG00000184992	6703	-1.44656	3.93922	3.3932e-77	4.09035e-76	BRI3 binding protein	Q8WY22	protein_coding
DHFR	ENSG00000228716	4411	-1.44587	5.69672	3.3772e-151	9.44612e-150	dihydrofolate reductase	P00374	protein_coding
RASSF5	ENSG00000266094	6975	-1.44559	4.62375	2.1408e-128	4.80231e-127	Ras association domain family member 5	Q8WWW0	protein_coding
FAM102B	ENSG00000162636	9350	-1.44524	4.0538	1.47126e-60	1.38982e-59	family with sequence similarity 102 member B	Q5T8I3	protein_coding
MYOZ3	ENSG00000164591	6037	-1.44417	2.31391	4.95176e-28	2.37453e-27	myozenin 3	Q8TDC0	protein_coding
PITX2	ENSG00000164093	5787	-1.44151	2.21448	2.27781e-28	1.10382e-27	paired like homeodomain 2	Q99697	protein_coding
BTBD11	ENSG00000151136	7916	-1.44129	2.64976	1.1576e-39	7.51075e-39	BTB domain containing 11	A6QL63	protein_coding
ABLIM2	ENSG00000163995	6049	-1.43801	2.30284	7.67815e-43	5.29251e-42	actin binding LIM protein family member 2	Q6H8Q1	protein_coding
AL355987.4	ENSG00000273066	4335	-1.43617	3.0649	2.09433e-50	1.65303e-49			lncRNA
SCN5A	ENSG00000183873	10028	-1.43284	8.75601	3.09666e-145	8.27362e-144	sodium voltage-gated channel alpha subunit 5	Q14524	protein_coding
CDH3	ENSG00000062038	6076	-1.43208	6.20673	3.91012e-121	8.12008e-120	cadherin 3	P22223	protein_coding
CREB5	ENSG00000146592	11681	-1.43186	6.83162	1.43449e-160	4.41977e-159	cAMP responsive element binding protein 5	Q02930	protein_coding
RAP1GAP2	ENSG00000132359	7532	-1.4304	5.75445	3.85049e-144	1.02267e-142	RAP1 GTPase activating protein 2	Q684P5	protein_coding
MYBPC3	ENSG00000134571	4271	-1.4295	11.2414	1.6355e-120	3.35746e-119	myosin binding protein C3	Q14896	protein_coding
ZNF589	ENSG00000164048	5521	-1.42924	3.1684	1.01397e-60	9.59868e-60	zinc finger protein 589	Q86UQ0	protein_coding
UNG	ENSG00000076248	2544	-1.4291	4.89418	5.19494e-95	8.01678e-94	uracil DNA glycosylase	P13051	protein_coding
ZNF738	ENSG00000172687	3905	-1.42683	3.34743	7.63376e-54	6.42463e-53	zinc finger protein 738	Q8NE65	protein_coding
PFKM	ENSG00000152556	7246	-1.42612	7.58835	6.5934e-182	2.41862e-180	phosphofructokinase, muscle	P08237	protein_coding
SOX4	ENSG00000124766	4869	-1.42592	7.14564	2.708e-217	1.29962e-215	SRY-box transcription factor 4	Q06945	protein_coding
SMTN	ENSG00000183963	10242	-1.42353	4.94368	2.24123e-86	3.09093e-85	smoothelin	P53814	protein_coding
LMOD2	ENSG00000170807	2672	-1.42305	7.38279	1.73918e-237	9.55e-236	leiomodin 2	Q6P5Q4	protein_coding
COL22A1	ENSG00000169436	7865	-1.42135	2.93519	2.05267e-50	1.62086e-49	collagen type XXII alpha 1 chain	Q8NFW1	protein_coding
HADH	ENSG00000138796	12085	-1.42133	5.74396	2.25478e-159	6.88787e-158	hydroxyacyl-CoA dehydrogenase	Q16836	protein_coding
TBX5-AS1	ENSG00000255399	4201	-1.42007	3.03446	1.28258e-61	1.23504e-60			lncRNA
APOBEC3C	ENSG00000244509	2644	-1.41917	4.7639	2.17622e-98	3.55443e-97	apolipoprotein B mRNA editing enzyme catalytic subunit 3C	Q9NRW3	protein_coding
CYP46A1	ENSG00000036530	9358	-1.41889	3.33034	1.39362e-64	1.39917e-63	cytochrome P450 family 46 subfamily A member 1	Q9Y6A2	protein_coding
KIF20A	ENSG00000112984	3852	-1.41883	5.29223	3.44831e-127	7.58331e-126	kinesin family member 20A	O95235	protein_coding
AC009533.1	ENSG00000111788	3158	-1.41683	1.72532	2.40506e-25	1.06752e-24			unprocessed_pseudogene
PITPNC1	ENSG00000154217	7819	-1.41619	3.13715	3.44653e-53	2.87093e-52	phosphatidylinositol transfer protein cytoplasmic 1	Q9UKF7	protein_coding
ENDOG	ENSG00000167136	1145	-1.4152	3.93813	2.14944e-58	1.95712e-57	endonuclease G	Q14249	protein_coding
C1QTNF1-AS1	ENSG00000265096	2062	-1.41429	2.55397	1.30438e-34	7.39149e-34			lncRNA
LINGO1	ENSG00000169783	4902	-1.41283	2.27148	1.59757e-29	7.99947e-29	leucine rich repeat and Ig domain containing 1	Q96FE5	protein_coding
DOK7	ENSG00000175920	4036	-1.41217	3.94614	8.6148e-53	7.12303e-52	docking protein 7	Q18PE1	protein_coding
RAB30	ENSG00000137502	11832	-1.40904	3.77635	2.2054e-68	2.34019e-67	RAB30, member RAS oncogene family	Q15771	protein_coding
SRPK3	ENSG00000184343	4744	-1.40901	4.48481	5.72473e-60	5.35135e-59	SRSF protein kinase 3	Q9UPE1	protein_coding
DNAH6	ENSG00000115423	13514	-1.4083	3.39513	3.13819e-46	2.29574e-45	dynein axonemal heavy chain 6	Q9C0G6	protein_coding
SORBS1	ENSG00000095637	10951	-1.40806	7.79695	1.12413e-206	5.01824e-205	sorbin and SH3 domain containing 1	Q9BX66	protein_coding
CORIN	ENSG00000145244	10086	-1.40747	7.18228	9.63767e-169	3.14825e-167	corin, serine peptidase	Q9Y5Q5	protein_coding
MAP2	ENSG00000078018	11802	-1.40519	6.55993	1.5557e-103	2.70112e-102	microtubule associated protein 2	P11137	protein_coding
ABCA8	ENSG00000141338	11246	-1.39932	5.63448	6.53256e-115	1.27246e-113	ATP binding cassette subfamily A member 8	O94911	protein_coding
CEP128	ENSG00000100629	9353	-1.39779	3.13759	6.16713e-51	4.91531e-50	centrosomal protein 128	Q6ZU80	protein_coding
GINS3	ENSG00000181938	5108	-1.39745	2.99537	1.05778e-42	7.27161e-42	GINS complex subunit 3	Q9BRX5	protein_coding
BEX1	ENSG00000133169	795	-1.39386	4.11489	5.6069e-81	7.1488e-80	brain expressed X-linked 1	Q9HBH7	protein_coding
PPP1R3A	ENSG00000154415	4623	-1.39349	5.95915	2.82588e-87	3.96754e-86	protein phosphatase 1 regulatory subunit 3A	Q16821	protein_coding
JPH2	ENSG00000149596	10658	-1.39196	8.83928	6.10678e-154	1.75469e-152	junctophilin 2	Q9BR39	protein_coding
LINC01128	ENSG00000228794	15682	-1.39182	6.16693	3.25219e-151	9.11072e-150			lncRNA
SYNDIG1	ENSG00000101463	2417	-1.3898	5.11546	5.94235e-95	9.16227e-94	synapse differentiation inducing 1	Q9H7V2	protein_coding
CLEC2D	ENSG00000069493	6955	-1.38944	4.65401	4.19887e-79	5.22335e-78	C-type lectin domain family 2 member D	Q9UHP7	protein_coding
AC093849.2	ENSG00000286039	1643	-1.38884	4.50014	6.2781e-98	1.01705e-96			lncRNA
LMCD1	ENSG00000071282	9025	-1.38835	3.14941	2.27334e-38	1.42042e-37	LIM and cysteine rich domains 1	Q9NZU5	protein_coding
RCOR2	ENSG00000167771	3049	-1.38762	4.76321	2.03122e-67	2.12016e-66	REST corepressor 2	Q8IZ40	protein_coding
AC254633.1	ENSG00000272482	345	-1.38635	3.19799	1.67316e-50	1.32352e-49			lncRNA
PKM	ENSG00000067225	8571	-1.38456	9.15565	4.73229e-158	1.43096e-156	pyruvate kinase M1/2	P14618	protein_coding
COBL	ENSG00000106078	14349	-1.38422	6.99003	1.32871e-228	6.85452e-227	cordon-bleu WH2 repeat protein	O75128	protein_coding
MAPRE2	ENSG00000166974	6136	-1.38391	8.00893	1.03644e-238	5.77986e-237	microtubule associated protein RP/EB family member 2	Q15555	protein_coding
LINC01088	ENSG00000249307	10628	-1.37373	2.88696	8.52461e-38	5.23316e-37			lncRNA
SLC26A9	ENSG00000174502	5628	-1.37196	2.23353	1.53224e-35	8.90541e-35	solute carrier family 26 member 9	Q7LBE3	protein_coding
TDGF1	ENSG00000241186	2489	-1.36933	2.01403	2.028e-26	9.27521e-26	teratocarcinoma-derived growth factor 1	P13385	protein_coding
HSPB7	ENSG00000173641	3910	-1.369	10.8076	1.6338e-150	4.54139e-149	heat shock protein family B (small) member 7	Q9UBY9	protein_coding
USH2A	ENSG00000042781	20633	-1.36881	6.32401	1.9616e-90	2.86183e-89	usherin	O75445	protein_coding
PTPRE	ENSG00000132334	11235	-1.36868	2.12961	3.11431e-29	1.54601e-28	protein tyrosine phosphatase receptor type E	P23469	protein_coding
NTN4	ENSG00000074527	4365	-1.36859	3.63175	4.55499e-46	3.31324e-45	netrin 4	Q9HB63	protein_coding
ZNF93	ENSG00000184635	5579	-1.36843	3.81831	2.49573e-49	1.93152e-48	zinc finger protein 93	P35789	protein_coding
BZW2	ENSG00000136261	3662	-1.36746	7.57729	8.82922e-235	4.7463e-233	basic leucine zipper and W2 domains 2	Q9Y6E2	protein_coding
H1-5	ENSG00000184357	797	-1.36721	5.10698	9.42176e-105	1.66989e-103	H1.5 linker histone, cluster member	P16401	protein_coding
LMO7	ENSG00000136153	14367	-1.3647	8.12418	2.04765e-251	1.24677e-249	LIM domain 7	A0A0A0MTE2	protein_coding
SLX4	ENSG00000188827	8599	-1.36411	4.19624	9.5122e-78	1.15835e-76	SLX4 structure-specific endonuclease subunit	Q8IY92	protein_coding
SRP14-AS1	ENSG00000248508	5089	-1.36296	4.82536	5.23223e-114	1.01256e-112			lncRNA
SLC2A9	ENSG00000109667	6628	-1.36248	3.15846	2.08225e-26	9.52092e-26	solute carrier family 2 member 9	Q9NRM0	protein_coding
ACADS	ENSG00000122971	2609	-1.3618	4.10304	2.69318e-48	2.03764e-47	acyl-CoA dehydrogenase short chain	P16219	protein_coding
TBX20	ENSG00000164532	1828	-1.36177	8.88684	1.73471e-142	4.53329e-141	T-box transcription factor 20	Q9UMR3	protein_coding
ATP5MC3	ENSG00000154518	6780	-1.36163	7.75746	1.13626e-106	2.05248e-105	ATP synthase membrane subunit c locus 3	P48201	protein_coding
AL137782.1	ENSG00000261553	4178	-1.3612	4.60252	3.25094e-70	3.55064e-69			lncRNA
DSP	ENSG00000096696	10048	-1.35951	9.61226	4.14036e-233	2.1928e-231	desmoplakin	P15924	protein_coding
RBM38	ENSG00000132819	2697	-1.35896	6.67629	5.45699e-100	9.07015e-99	RNA binding motif protein 38	Q9H0Z9	protein_coding
COL3A1	ENSG00000168542	6758	-1.35851	7.51235	7.80402e-128	1.73756e-126	collagen type III alpha 1 chain	P02461	protein_coding
PGM5	ENSG00000154330	7714	-1.35803	6.48816	7.99643e-195	3.25328e-193	phosphoglucomutase 5	Q15124	protein_coding
SRPX	ENSG00000101955	1987	-1.35798	5.72374	1.4283e-113	2.74629e-112	sushi repeat containing protein X-linked	P78539	protein_coding
PRIM2	ENSG00000146143	5652	-1.35713	3.45147	6.8984e-48	5.19295e-47	DNA primase subunit 2	P49643	protein_coding
MYOZ1	ENSG00000177791	1300	-1.35674	2.7759	3.10504e-26	1.4111e-25	myozenin 1	Q9NP98	protein_coding
MYOM1	ENSG00000101605	6434	-1.35437	10.2283	1.34318e-219	6.58749e-218	myomesin 1	P52179	protein_coding
FILIP1L	ENSG00000168386	5903	-1.35335	2.67724	2.53109e-35	1.46064e-34	filamin A interacting protein 1 like	Q4L180	protein_coding
SH3BGRL	ENSG00000131171	2145	-1.35335	4.07445	1.29952e-38	8.16236e-38	SH3 domain binding glutamate rich protein like	O75368	protein_coding
CDKN1C	ENSG00000129757	2478	-1.35329	3.66357	2.8567e-46	2.09238e-45	cyclin dependent kinase inhibitor 1C	P49918	protein_coding
LIMCH1	ENSG00000064042	10862	-1.35263	5.90993	1.3786e-143	3.63987e-142	LIM and calponin homology domains 1	Q9UPQ0	protein_coding
NDRG2	ENSG00000165795	7550	-1.35129	6.53767	6.15221e-125	1.32688e-123	NDRG family member 2	Q9UN36	protein_coding
FEN1	ENSG00000168496	2198	-1.35101	4.51565	3.25757e-56	2.86554e-55	flap structure-specific endonuclease 1	P39748	protein_coding
CPVL	ENSG00000106066	3336	-1.35041	6.71745	2.76225e-174	9.41847e-173	carboxypeptidase vitellogenic like	Q9H3G5	protein_coding
SRP14	ENSG00000140319	2047	-1.34946	7.26785	7.36034e-144	1.94908e-142	signal recognition particle 14	P37108	protein_coding
H2BC17	ENSG00000274641	467	-1.34913	4.48123	2.90906e-39	1.86315e-38	H2B clustered histone 17	P23527	protein_coding
BUB1B	ENSG00000156970	4463	-1.34832	4.65775	2.0736e-100	3.47235e-99	BUB1 mitotic checkpoint serine/threonine kinase B	O60566	protein_coding
CADPS2	ENSG00000081803	6365	-1.34825	6.77008	1.13815e-188	4.50752e-187	calcium dependent secretion activator 2	Q86UW7	protein_coding
ITGB3BP	ENSG00000142856	5459	-1.34691	2.6251	2.72758e-30	1.39703e-29	integrin subunit beta 3 binding protein	Q13352	protein_coding
TESMIN	ENSG00000132749	5789	-1.34681	2.0952	3.71706e-33	2.03795e-32	testis expressed metallothionein like protein	Q9Y4I5	protein_coding
KIF3C	ENSG00000084731	6401	-1.34643	3.50353	3.27799e-58	2.97563e-57	kinesin family member 3C	A2RU78	protein_coding
PARP1	ENSG00000143799	7183	-1.34606	7.60376	1.06725e-183	4.03057e-182	poly(ADP-ribose) polymerase 1	P09874	protein_coding
TP53TG1	ENSG00000182165	5871	-1.34531	2.60564	1.05555e-37	6.4644e-37			lncRNA
SLC16A2	ENSG00000147100	4292	-1.34461	6.54294	2.39221e-101	4.06361e-100	solute carrier family 16 member 2	P36021	protein_coding
C4orf46	ENSG00000205208	3630	-1.34453	4.18171	2.00849e-74	2.32411e-73	chromosome 4 open reading frame 46	Q504U0	protein_coding
HOPX	ENSG00000171476	7753	-1.34436	6.43688	6.35758e-164	2.00718e-162	HOP homeobox	Q9BPY8	protein_coding
CLSTN2	ENSG00000158258	14596	-1.34407	6.40213	6.5393e-138	1.6372e-136	calsyntenin 2	Q9H4D0	protein_coding
FSD2	ENSG00000186628	6536	-1.3432	7.33847	3.95134e-219	1.9238e-217	fibronectin type III and SPRY domain containing 2	A1L4K1	protein_coding
LINC00649	ENSG00000237945	14336	-1.34165	3.19554	7.11868e-43	4.91255e-42			lncRNA
RFC5	ENSG00000111445	3249	-1.33789	3.8071	2.67664e-78	3.29083e-77	replication factor C subunit 5	P40937	protein_coding
PKIG	ENSG00000168734	2466	-1.33777	5.64577	8.52616e-84	1.13141e-82	cAMP-dependent protein kinase inhibitor gamma	Q9Y2B9	protein_coding
DDB2	ENSG00000134574	4842	-1.33709	4.1224	2.40465e-71	2.66702e-70	damage specific DNA binding protein 2	Q92466	protein_coding
FILIP1	ENSG00000118407	8964	-1.33669	8.42273	1.3639e-199	5.75832e-198	filamin A interacting protein 1	Q7Z7B0	protein_coding
AL136171.2	ENSG00000286071	16539	-1.33611	8.39428	1.1245e-155	3.29996e-154			lncRNA
KLHL7	ENSG00000122550	7066	-1.33488	6.11262	5.39839e-138	1.35535e-136	kelch like family member 7	Q8IXQ5	protein_coding
B3GNT8	ENSG00000177191	1874	-1.3339	2.85552	3.82317e-44	2.69549e-43	UDP-GlcNAc:betaGal beta-1,3-N-acetylglucosaminyltransferase 8	Q7Z7M8	protein_coding
POLE	ENSG00000177084	16790	-1.33305	5.84788	1.41634e-98	2.31965e-97	DNA polymerase epsilon, catalytic subunit	Q07864	protein_coding
ZNF385A	ENSG00000161642	3179	-1.33287	3.38147	2.9258e-55	2.53018e-54	zinc finger protein 385A	Q96PM9	protein_coding
GLI3	ENSG00000106571	11101	-1.33061	5.10222	1.03515e-104	1.83285e-103	GLI family zinc finger 3	P10071	protein_coding
LRRC7	ENSG00000033122	30043	-1.33024	3.35922	9.90459e-54	8.32404e-53	leucine rich repeat containing 7	B1AKT2	protein_coding
TGFBR3	ENSG00000069702	8577	-1.32931	5.0578	2.50058e-81	3.20421e-80	transforming growth factor beta receptor 3	Q03167	protein_coding
ADAMTS3	ENSG00000156140	7007	-1.32871	3.81451	7.72113e-73	8.68736e-72	ADAM metallopeptidase with thrombospondin type 1 motif 3	O15072	protein_coding
LINC01186	ENSG00000236751	2526	-1.32627	2.03812	7.78967e-28	3.71848e-27			lncRNA
AC139769.1	ENSG00000233836	3242	-1.32381	3.71765	8.67009e-60	8.0835e-59			transcribed_unprocessed_pseudogene
MTUS2	ENSG00000132938	8445	-1.32283	8.34248	7.3096e-210	3.3551e-208	microtubule associated scaffold protein 2	Q5JR59	protein_coding
SYNPO	ENSG00000171992	10243	-1.3228	5.63936	2.3623e-78	2.90836e-77	synaptopodin	Q8N3V7	protein_coding
RIPOR2	ENSG00000111913	9435	-1.32061	5.02858	2.41795e-105	4.31974e-104	RHO family interacting cell polarization regulator 2	Q9Y4F9	protein_coding
RFX2	ENSG00000087903	9094	-1.32053	1.86221	4.39511e-25	1.93072e-24	regulatory factor X2	P48378	protein_coding
AK1	ENSG00000106992	2593	-1.32053	3.20364	2.57229e-40	1.69102e-39	adenylate kinase 1	P00568	protein_coding
PLCL2	ENSG00000154822	5160	-1.32025	6.9375	6.49376e-148	1.77473e-146	phospholipase C like 2	Q9UPR0	protein_coding
RNF207	ENSG00000158286	6595	-1.3202	8.20014	8.45434e-138	2.1137e-136	ring finger protein 207	Q6ZRF8	protein_coding
NNT	ENSG00000112992	12018	-1.31944	8.57238	1.25695e-288	9.14663e-287	nicotinamide nucleotide transhydrogenase	Q13423	protein_coding
RTCA-AS1	ENSG00000224616	10034	-1.31848	3.36206	1.61594e-47	1.21134e-46			lncRNA
FBLN1	ENSG00000077942	7285	-1.31582	3.61477	1.01926e-40	6.7502e-40	fibulin 1	P23142	protein_coding
FANCG	ENSG00000221829	3540	-1.31575	3.72031	2.15394e-53	1.80007e-52	FA complementation group G	O15287	protein_coding
CAVIN4	ENSG00000170681	3098	-1.31533	5.86804	3.96581e-110	7.41818e-109	caveolae associated protein 4	Q5BKX8	protein_coding
AMPH	ENSG00000078053	5489	-1.31466	3.76304	1.51436e-64	1.51954e-63	amphiphysin	P49418	protein_coding
XRCC3	ENSG00000126215	7507	-1.31466	3.51978	1.37887e-40	9.10815e-40	X-ray repair cross complementing 3	O43542	protein_coding
H1-1	ENSG00000124610	756	-1.31405	1.95687	4.3636e-27	2.03525e-26	H1.1 linker histone, cluster member	Q02539	protein_coding
EFCAB13	ENSG00000178852	6678	-1.31298	5.02486	2.32919e-52	1.90736e-51	EF-hand calcium binding domain 13	Q8IY85	protein_coding
SLC16A12	ENSG00000152779	4873	-1.31177	5.60701	3.9103e-109	7.23122e-108	solute carrier family 16 member 12	Q6ZSM3	protein_coding
INAFM2	ENSG00000259330	3024	-1.31175	6.02716	9.08605e-155	2.64041e-153	InaF motif containing 2	P0DMQ5	protein_coding
DNA2	ENSG00000138346	4925	-1.30883	4.00673	3.27488e-51	2.62298e-50	DNA replication helicase/nuclease 2	P51530	protein_coding
TAGLN	ENSG00000149591	6550	-1.30803	5.96506	7.94642e-79	9.85786e-78	transgelin	Q01995	protein_coding
FAM241A	ENSG00000174749	8844	-1.30539	3.15329	7.89362e-32	4.19299e-31	family with sequence similarity 241 member A	Q8N8J7	protein_coding
GPRIN3	ENSG00000185477	14998	-1.30499	8.01881	2.01371e-147	5.47832e-146	GPRIN family member 3	Q6ZVF9	protein_coding
CDK1	ENSG00000170312	3931	-1.30329	4.1481	7.00357e-57	6.22497e-56	cyclin dependent kinase 1	P06493	protein_coding
MSS51	ENSG00000166343	2423	-1.3023	3.62758	3.54216e-58	3.21379e-57	MSS51 mitochondrial translational activator	Q4VC12	protein_coding
MGST3	ENSG00000143198	8052	-1.30106	7.3115	1.64481e-168	5.34371e-167	microsomal glutathione S-transferase 3	O14880	protein_coding
TPM2	ENSG00000198467	3183	-1.29988	7.16645	4.84122e-143	1.27258e-141	tropomyosin 2	P07951	protein_coding
ST8SIA5	ENSG00000101638	15789	-1.29962	2.92046	5.70457e-41	3.79337e-40	ST8 alpha-N-acetyl-neuraminide alpha-2,8-sialyltransferase 5	O15466	protein_coding
EXO1	ENSG00000174371	4137	-1.29804	3.87734	2.27001e-62	2.20965e-61	exonuclease 1	Q9UQ84	protein_coding
AC119427.2	ENSG00000286600	1694	-1.29722	2.90562	1.36718e-28	6.65415e-28			lncRNA
H2AC11	ENSG00000196787	2250	-1.29674	5.07321	6.43304e-47	4.76056e-46	H2A clustered histone 11	P0C0S8	protein_coding
ADORA1	ENSG00000163485	4191	-1.2964	4.71258	8.94658e-61	8.47817e-60	adenosine A1 receptor	P30542	protein_coding
MYBL1	ENSG00000185697	7239	-1.29533	3.25447	1.68926e-28	8.20833e-28	MYB proto-oncogene like 1	P10243	protein_coding
XYLT2	ENSG00000015532	5472	-1.29497	5.27449	1.32081e-79	1.65921e-78	xylosyltransferase 2	Q9H1B5	protein_coding
ARRB1	ENSG00000137486	9888	-1.29438	4.69937	8.66962e-59	7.95463e-58	arrestin beta 1	P49407	protein_coding
RMI1	ENSG00000178966	3507	-1.29404	3.70345	1.6997e-48	1.29035e-47	RecQ mediated genome instability 1	Q9H9A7	protein_coding
KLHL23	ENSG00000213160	5513	-1.29387	5.36305	2.12768e-109	3.94691e-108	kelch like family member 23	Q8NBE8	protein_coding
KIF24	ENSG00000186638	6131	-1.2937	3.65572	1.76518e-48	1.33949e-47	kinesin family member 24	Q5T7B8	protein_coding
MMP15	ENSG00000102996	4231	-1.29283	8.93509	1.88287e-81	2.41962e-80	matrix metallopeptidase 15	P51511	protein_coding
SMAD7	ENSG00000101665	5033	-1.29282	4.11104	1.06217e-55	9.26601e-55	SMAD family member 7	O15105	protein_coding
CAV2	ENSG00000105971	6578	-1.29181	5.14723	7.91627e-110	1.47307e-108	caveolin 2	P51636	protein_coding
DPF3	ENSG00000205683	6889	-1.29065	7.09005	1.90894e-150	5.29797e-149	double PHD fingers 3	Q92784	protein_coding
NCALD	ENSG00000104490	8043	-1.28932	2.47239	5.19676e-27	2.41943e-26	neurocalcin delta	P61601	protein_coding
AC010186.3	ENSG00000257027	2508	-1.28928	4.3197	1.55395e-70	1.70658e-69			lncRNA
FRMD4A	ENSG00000151474	14686	-1.28897	4.21868	1.22387e-55	1.06507e-54	FERM domain containing 4A	Q9P2Q2	protein_coding
H2BC9	ENSG00000275713	2060	-1.2887	4.39771	2.99876e-28	1.44653e-27	H2B clustered histone 9	Q93079	protein_coding
TXNDC16	ENSG00000087301	4733	-1.28829	3.37432	1.03308e-43	7.23237e-43	thioredoxin domain containing 16	Q9P2K2	protein_coding
AC104825.1	ENSG00000251615	3249	-1.28677	3.72264	1.74376e-53	1.46001e-52			lncRNA
EMC3-AS1	ENSG00000180385	3714	-1.28614	2.95637	9.70368e-38	5.94475e-37			transcribed_unprocessed_pseudogene
PCDHB5	ENSG00000113209	3410	-1.28573	4.40458	2.52656e-51	2.02725e-50	protocadherin beta 5	A0A096LP94	protein_coding
AC108215.1	ENSG00000280285	3226	-1.2857	2.93665	9.34455e-39	5.90666e-38			TEC
GLIPR2	ENSG00000122694	3055	-1.28485	3.40013	3.67764e-46	2.68379e-45	GLI pathogenesis related 2	Q9H4G4	protein_coding
LPP-AS2	ENSG00000270959	2852	-1.28445	3.17888	2.25493e-40	1.48511e-39			lncRNA
ZNF521	ENSG00000198795	6225	-1.28325	6.05142	8.34596e-161	2.58479e-159	zinc finger protein 521	Q96K83	protein_coding
COL1A2	ENSG00000164692	10817	-1.28242	5.96508	1.90803e-75	2.23239e-74	collagen type I alpha 2 chain	P08123	protein_coding
AMHR2	ENSG00000135409	3656	-1.28102	3.59916	1.51599e-48	1.15283e-47	anti-Mullerian hormone receptor type 2	Q16671	protein_coding
ID2	ENSG00000115738	2213	-1.28059	2.97164	5.3228e-42	3.61196e-41	inhibitor of DNA binding 2	Q02363	protein_coding
BOLA3	ENSG00000163170	3072	-1.27832	3.0721	7.68088e-41	5.09809e-40	bolA family member 3	Q53S33	protein_coding
AL603750.1	ENSG00000280099	1717	-1.27753	3.09999	6.1875e-38	3.8102e-37			TEC
SOD2	ENSG00000112096	16431	-1.27648	7.2529	5.6493e-131	1.30826e-129	superoxide dismutase 2	P04179	protein_coding
TRDN-AS1	ENSG00000235535	7268	-1.27535	5.83084	9.37403e-58	8.46215e-57			lncRNA
ARHGEF39	ENSG00000137135	6405	-1.27384	2.2015	2.98974e-31	1.56673e-30	Rho guanine nucleotide exchange factor 39	Q8N4T4	protein_coding
COL2A1	ENSG00000139219	6662	-1.27341	6.57104	1.21268e-80	1.54068e-79	collagen type II alpha 1 chain	P02458	protein_coding
TNNT2	ENSG00000118194	7342	-1.27278	9.81514	6.69896e-139	1.70097e-137	troponin T2, cardiac type	P45379	protein_coding
ETFB	ENSG00000105379	6496	-1.2703	3.92219	5.05478e-66	5.16176e-65	electron transfer flavoprotein subunit beta	P38117	protein_coding
CITED2	ENSG00000164442	2563	-1.26912	6.69257	6.15674e-186	2.37525e-184	Cbp/p300 interacting transactivator with Glu/Asp rich carboxy-terminal domain 2	Q99967	protein_coding
LRRC4	ENSG00000128594	4403	-1.26893	3.98617	2.05738e-65	2.09019e-64	leucine rich repeat containing 4	Q9HBW1	protein_coding
TNNI1	ENSG00000159173	7524	-1.26764	10.533	1.00387e-99	1.66084e-98	troponin I1, slow skeletal type	P19237	protein_coding
MANBA	ENSG00000109323	11743	-1.26753	5.81828	2.55694e-137	6.30465e-136	mannosidase beta	O00462	protein_coding
EPHX1	ENSG00000143819	2508	-1.26679	3.59374	1.46729e-54	1.24838e-53	epoxide hydrolase 1	P07099	protein_coding
GNG7	ENSG00000176533	4546	-1.26558	5.14299	4.13714e-67	4.30075e-66	G protein subunit gamma 7	O60262	protein_coding
RTN4IP1	ENSG00000130347	3185	-1.2654	3.38493	8.779e-47	6.48053e-46	reticulon 4 interacting protein 1	Q8WWV3	protein_coding
IL31RA	ENSG00000164509	6370	-1.26327	2.10663	5.2553e-26	2.37324e-25	interleukin 31 receptor A	A0A494C190	protein_coding
AL109918.1	ENSG00000216775	3821	-1.26296	2.40008	3.16187e-26	1.4362e-25			transcribed_unprocessed_pseudogene
TNS2	ENSG00000111077	7964	-1.26185	5.64829	1.2301e-73	1.40973e-72	tensin 2	Q63HR2	protein_coding
BEX3	ENSG00000166681	1112	-1.26016	5.8235	1.08356e-84	1.45621e-83	brain expressed X-linked 3	Q00994	protein_coding
NCAPG2	ENSG00000146918	7105	-1.25983	4.71297	2.97309e-71	3.29136e-70	non-SMC condensin II complex subunit G2	Q86XI2	protein_coding
SLC30A3	ENSG00000115194	5766	-1.25919	5.85967	6.68941e-124	1.43238e-122	solute carrier family 30 member 3	Q99726	protein_coding
AC009506.2	ENSG00000224152	1494	-1.25906	2.61989	4.23689e-32	2.26266e-31			lncRNA
UNC5C	ENSG00000182168	10685	-1.25898	4.72445	1.3193e-76	1.57236e-75	unc-5 netrin receptor C	O95185	protein_coding
CEP152	ENSG00000103995	8165	-1.25862	3.60903	1.564e-45	1.12348e-44	centrosomal protein 152	O94986	protein_coding
AC124852.1	ENSG00000248994	14412	-1.25832	3.75076	1.86195e-55	1.61252e-54			lncRNA
PBX1	ENSG00000185630	21370	-1.25757	8.76379	8.27454e-203	3.5865e-201	PBX homeobox 1	P40424	protein_coding
EXTL1	ENSG00000158008	4542	-1.25726	4.62773	1.39567e-57	1.25548e-56	exostosin like glycosyltransferase 1	Q92935	protein_coding
RRM1	ENSG00000167325	4233	-1.25455	6.09614	1.26181e-145	3.37634e-144	ribonucleotide reductase catalytic subunit M1	P23921	protein_coding
RECQL4	ENSG00000160957	4236	-1.25409	4.05828	1.01221e-54	8.64483e-54	RecQ like helicase 4	O94761	protein_coding
CPXM1	ENSG00000088882	2376	-1.2536	2.21942	4.08646e-31	2.13395e-30	carboxypeptidase X, M14 family member 1	Q96SM3	protein_coding
ATP5MC1	ENSG00000159199	2615	-1.25335	6.27038	1.55001e-94	2.37354e-93	ATP synthase membrane subunit c locus 1	P05496	protein_coding
NTRK2	ENSG00000148053	20363	-1.25328	3.07165	3.40335e-37	2.05822e-36	neurotrophic receptor tyrosine kinase 2	Q16620	protein_coding
SERPINI1	ENSG00000163536	2418	-1.2519	2.23337	1.117e-29	5.61983e-29	serpin family I member 1	Q99574	protein_coding
CXXC5	ENSG00000171604	3795	-1.25069	5.7082	8.07922e-96	1.26643e-94	CXXC finger protein 5	Q7LFL8	protein_coding
RAB6B	ENSG00000154917	6055	-1.24794	5.37998	1.15589e-101	1.97251e-100	RAB6B, member RAS oncogene family	Q9NRW1	protein_coding
AP000941.1	ENSG00000255176	1388	-1.24441	2.07875	2.32345e-27	1.09367e-26			lncRNA
EIF1B-AS1	ENSG00000280739	19361	-1.24418	3.35024	2.16763e-44	1.53189e-43			lncRNA
DECR1	ENSG00000104325	5048	-1.24409	6.5479	1.00098e-126	2.18785e-125	2,4-dienoyl-CoA reductase 1	Q16698	protein_coding
FAM217B	ENSG00000196227	5373	-1.24385	4.91479	1.52698e-88	2.18675e-87	family with sequence similarity 217 member B	Q9NTX9	protein_coding
CORO2B	ENSG00000103647	3975	-1.24294	4.33936	9.28385e-72	1.03481e-70	coronin 2B	Q9UQ03	protein_coding
HTRA1	ENSG00000166033	2250	-1.24291	5.08775	3.89e-79	4.84248e-78	HtrA serine peptidase 1	Q92743	protein_coding
DOCK4	ENSG00000128512	11927	-1.24175	4.61237	9.82217e-77	1.17218e-75	dedicator of cytokinesis 4	Q8N1I0	protein_coding
AL590004.3	ENSG00000260604	7060	-1.24125	6.56171	3.31559e-135	8.03146e-134			lncRNA
NXPH2	ENSG00000144227	2709	-1.24051	4.25354	5.98061e-82	7.75227e-81	neurexophilin 2	O95156	protein_coding
COL4A6	ENSG00000197565	9282	-1.23932	6.74192	2.18407e-125	4.73331e-124	collagen type IV alpha 6 chain	Q14031	protein_coding
EML1	ENSG00000066629	8930	-1.23838	4.82597	1.99662e-84	2.66927e-83	EMAP like 1	O00423	protein_coding
SYNE2	ENSG00000054654	32377	-1.23782	8.74334	9.70251e-167	3.12383e-165	spectrin repeat containing nuclear envelope protein 2	Q8WXH0	protein_coding
KCNH2	ENSG00000055118	5805	-1.23721	7.22314	2.65675e-78	3.26863e-77	potassium voltage-gated channel subfamily H member 2	Q12809	protein_coding
SEMA3D	ENSG00000153993	8062	-1.23685	4.49063	2.31762e-47	1.73082e-46	semaphorin 3D	O95025	protein_coding
AL450998.2	ENSG00000179743	2473	-1.23659	2.44152	1.00842e-29	5.08502e-29			lncRNA
FAM83B	ENSG00000168143	6244	-1.23521	3.1267	3.62103e-36	2.13013e-35	family with sequence similarity 83 member B	Q5T0W9	protein_coding
ORC6	ENSG00000091651	4309	-1.23339	4.05643	5.23087e-69	5.60035e-68	origin recognition complex subunit 6	Q9Y5N6	protein_coding
MPP5	ENSG00000072415	8752	-1.23337	6.31118	8.91495e-79	1.1044e-77	membrane palmitoylated protein 5	Q8N3R9	protein_coding
FAM162A	ENSG00000114023	3793	-1.23307	4.71463	2.8766e-86	3.96108e-85	family with sequence similarity 162 member A	Q96A26	protein_coding
FZD1	ENSG00000157240	6894	-1.23266	8.89973	1.29733e-147	3.53478e-146	frizzled class receptor 1	Q9UP38	protein_coding
BCAM	ENSG00000187244	4997	-1.23192	8.44382	1.45086e-68	1.54135e-67	basal cell adhesion molecule (Lutheran blood group)	P50895	protein_coding
PGBD5	ENSG00000177614	11257	-1.22862	3.21938	1.10623e-44	7.84261e-44	piggyBac transposable element derived 5	Q8N414	protein_coding
PTPRU	ENSG00000060656	6682	-1.2273	4.54629	4.40092e-64	4.37915e-63	protein tyrosine phosphatase receptor type U	Q92729	protein_coding
AC011700.1	ENSG00000274895	2627	-1.22715	3.01796	4.65487e-36	2.73203e-35			lncRNA
AC245297.1	ENSG00000215861	1033	-1.22689	6.077	4.21869e-92	6.26711e-91			transcribed_unprocessed_pseudogene
NRG2	ENSG00000158458	4601	-1.22583	2.89938	2.17401e-26	9.93284e-26	neuregulin 2	O14511	protein_coding
MAGI2	ENSG00000187391	31624	-1.22541	6.06102	9.69216e-75	1.1237e-73	membrane associated guanylate kinase, WW and PDZ domain containing 2	Q86UL8	protein_coding
ZNF718	ENSG00000250312	5073	-1.22387	4.22664	4.35572e-76	5.15544e-75	zinc finger protein 718	Q3SXZ3	protein_coding
OSR1	ENSG00000143867	5279	-1.22381	3.84872	8.97522e-39	5.67522e-38	odd-skipped related transcription factor 1	Q8TAX0	protein_coding
GCOM1	ENSG00000137878	10302	-1.22349	6.36211	2.41482e-103	4.18468e-102	GRINL1A complex locus 1	H8Y6P7	protein_coding
CASQ1	ENSG00000143318	2157	-1.22331	3.86365	1.68469e-41	1.13119e-40	calsequestrin 1	P31415	protein_coding
AC114811.2	ENSG00000260641	5647	-1.2228	3.23043	3.69952e-39	2.36349e-38			lncRNA
KNL1	ENSG00000137812	10250	-1.22258	5.00933	1.91626e-41	1.28475e-40	kinetochore scaffold 1	Q8NG31	protein_coding
PROB1	ENSG00000228672	4513	-1.22214	4.4502	1.43786e-41	9.68364e-41	proline rich basic protein 1	E7EW31	protein_coding
IL11RA	ENSG00000137070	4281	-1.22079	4.32155	3.86009e-52	3.15379e-51	interleukin 11 receptor subunit alpha	Q14626	protein_coding
ADGRB2	ENSG00000121753	7756	-1.22056	6.75606	7.68173e-79	9.54272e-78	adhesion G protein-coupled receptor B2	O60241	protein_coding
CDK2	ENSG00000123374	3887	-1.22006	5.02975	2.34259e-83	3.08797e-82	cyclin dependent kinase 2	P24941	protein_coding
NIPSNAP2	ENSG00000146729	5651	-1.21983	6.98523	5.56706e-137	1.37078e-135	nipsnap homolog 2	O75323	protein_coding
SKIDA1	ENSG00000180592	6703	-1.21906	4.18716	3.7093e-77	4.45938e-76	SKI/DACH domain containing 1	Q1XH10	protein_coding
MCM8	ENSG00000125885	7691	-1.21901	3.51032	3.89749e-43	2.69899e-42	minichromosome maintenance 8 homologous recombination repair factor	Q9UJA3	protein_coding
LINC01569	ENSG00000262468	5237	-1.21816	3.02494	8.6662e-40	5.63917e-39			lncRNA
FIGNL2	ENSG00000261308	4973	-1.21797	2.8966	3.58348e-37	2.1657e-36	fidgetin like 2	A6NMB9	protein_coding
NRG3	ENSG00000185737	5192	-1.21714	2.91279	1.28125e-31	6.77366e-31	neuregulin 3	P56975	protein_coding
AURKB	ENSG00000178999	2241	-1.21692	3.35195	1.01277e-42	6.96488e-42	aurora kinase B	Q96GD4	protein_coding
CCDC150	ENSG00000144395	9678	-1.21647	3.03889	1.49735e-32	8.09299e-32	coiled-coil domain containing 150	Q8NCX0	protein_coding
INPP5J	ENSG00000185133	4823	-1.21317	4.16502	1.49594e-48	1.13856e-47	inositol polyphosphate-5-phosphatase J	Q15735	protein_coding
MIS18BP1	ENSG00000129534	6250	-1.21282	4.57407	3.74575e-37	2.26223e-36	MIS18 binding protein 1	Q6P0N0	protein_coding
DNMT3B	ENSG00000088305	4630	-1.2124	3.03354	7.27806e-36	4.25627e-35	DNA methyltransferase 3 beta	Q9UBC3	protein_coding
KIF18A	ENSG00000121621	4517	-1.21121	3.49874	2.68677e-33	1.47715e-32	kinesin family member 18A	Q8NI77	protein_coding
AHNAK	ENSG00000124942	19466	-1.21077	10.6775	1.93638e-185	7.40667e-184	AHNAK nucleoprotein	Q09666	protein_coding
KCNJ8	ENSG00000121361	2511	-1.21022	4.08204	2.04325e-67	2.13148e-66	potassium inwardly rectifying channel subfamily J member 8	Q15842	protein_coding
CD24	ENSG00000272398	3096	-1.21017	4.44841	3.47859e-77	4.19046e-76	CD24 molecule	P25063	protein_coding
POSTN	ENSG00000133110	5464	-1.2101	3.43437	5.07534e-43	3.50787e-42	periostin	Q15063	protein_coding
PRIM1	ENSG00000198056	2855	-1.21001	2.62928	1.67448e-29	8.37991e-29	DNA primase subunit 1	P49642	protein_coding
RNF208	ENSG00000212864	1150	-1.20897	4.08285	1.17551e-43	8.22309e-43	ring finger protein 208	Q9H0X6	protein_coding
ZNF704	ENSG00000164684	15008	-1.20882	7.33133	5.82164e-151	1.62326e-149	zinc finger protein 704	Q6ZNC4	protein_coding
CCDC138	ENSG00000163006	5796	-1.20723	3.2271	1.31192e-29	6.58203e-29	coiled-coil domain containing 138	Q96M89	protein_coding
CCNA2	ENSG00000145386	2798	-1.20634	4.47232	1.16892e-73	1.34134e-72	cyclin A2	P20248	protein_coding
SEMA3A	ENSG00000075213	9259	-1.20599	4.63786	1.05564e-59	9.81667e-59	semaphorin 3A	Q14563	protein_coding
COL11A2	ENSG00000204248	6740	-1.20578	8.04873	6.62069e-95	1.01994e-93	collagen type XI alpha 2 chain	P13942	protein_coding
CBX5	ENSG00000094916	15038	-1.20493	9.1016	1.34108e-146	3.62637e-145	chromobox 5	P45973	protein_coding
PRR36	ENSG00000183248	4467	-1.20314	3.35615	2.29769e-27	1.08211e-26	proline rich 36	Q9H6K5	protein_coding
NT5M	ENSG00000205309	1961	-1.20246	3.6703	3.12857e-38	1.94595e-37	5',3'-nucleotidase, mitochondrial	Q9NPB1	protein_coding
TMEM19	ENSG00000139291	6494	-1.20057	4.69629	6.37085e-63	6.2456e-62	transmembrane protein 19	Q96HH6	protein_coding
ZNF66	ENSG00000160229	5682	-1.20028	3.35159	1.05144e-34	5.97142e-34	zinc finger protein 66	Q6ZN08	protein_coding
NDUFS7	ENSG00000115286	7456	-1.19722	6.16332	1.55107e-57	1.39456e-56	NADH:ubiquinone oxidoreductase core subunit S7	O75251	protein_coding
SPIN4	ENSG00000186767	4105	-1.19624	3.54791	1.49774e-49	1.16367e-48	spindlin family member 4	Q56A73	protein_coding
HMGA2	ENSG00000149948	15403	-1.19553	5.22974	9.68669e-50	7.54904e-49	high mobility group AT-hook 2	P52926	protein_coding
AC110048.2	ENSG00000277152	6721	-1.19542	2.01802	5.8639e-25	2.56775e-24			lncRNA
ZNF826P	ENSG00000231205	6008	-1.19309	2.71199	9.13646e-31	4.73514e-30			transcribed_unprocessed_pseudogene
POLQ	ENSG00000051341	9382	-1.19257	4.72591	1.01693e-54	8.68102e-54	DNA polymerase theta	O75417	protein_coding
TSPAN5	ENSG00000168785	7412	-1.19255	6.77691	8.37216e-157	2.48954e-155	tetraspanin 5	P62079	protein_coding
MT-CO2	ENSG00000198712	684	-1.18963	10.7908	7.1144e-34	3.95881e-33	cytochrome c oxidase subunit II	P00403	protein_coding
ATP2B4	ENSG00000058668	9721	-1.18915	9.69369	6.68809e-230	3.47025e-228	ATPase plasma membrane Ca2+ transporting 4	A0A024R968	protein_coding
GUCY1A1	ENSG00000164116	5766	-1.18867	8.03394	2.41965e-156	7.15937e-155	guanylate cyclase 1 soluble subunit alpha 1	Q02108	protein_coding
H3C6	ENSG00000274750	2679	-1.18747	4.96862	1.88971e-38	1.18278e-37	H3 clustered histone 6	P68431	protein_coding
PPFIA2	ENSG00000139220	8573	-1.18572	3.40361	2.57957e-36	1.525e-35	PTPRF interacting protein alpha 2	O75334	protein_coding
NCAPG	ENSG00000109805	4847	-1.18565	4.44728	5.34426e-47	3.96303e-46	non-SMC condensin I complex subunit G	Q9BPX3	protein_coding
LMNB1	ENSG00000113368	3633	-1.18491	5.99978	2.44393e-128	5.47543e-127	lamin B1	P20700	protein_coding
TLCD4	ENSG00000152078	7385	-1.18377	5.81676	3.31639e-64	3.30734e-63	TLC domain containing 4	Q96MV1	protein_coding
B3GLCT	ENSG00000187676	4527	-1.18344	3.3508	1.333e-46	9.81575e-46	beta 3-glucosyltransferase	Q6Y288	protein_coding
CCND1	ENSG00000110092	4761	-1.18205	7.1561	2.08275e-136	5.09335e-135	cyclin D1	P24385	protein_coding
CDCA2	ENSG00000184661	3697	-1.18202	3.93705	2.43305e-47	1.81627e-46	cell division cycle associated 2	Q69YH5	protein_coding
TMEM38A	ENSG00000072954	2987	-1.18132	4.67997	6.1844e-53	5.11822e-52	transmembrane protein 38A	Q9H6F2	protein_coding
STAMBPL1	ENSG00000138134	6323	-1.17947	3.08745	3.6052e-38	2.23775e-37	STAM binding protein like 1	Q96FJ0	protein_coding
DLG2	ENSG00000150672	16709	-1.17823	5.08287	1.64297e-82	2.14834e-81	discs large MAGUK scaffold protein 2	Q15700	protein_coding
SMC2	ENSG00000136824	6470	-1.17818	5.78446	1.59651e-70	1.75225e-69	structural maintenance of chromosomes 2	O95347	protein_coding
H2BC11	ENSG00000124635	1046	-1.17794	3.60711	1.91717e-29	9.58372e-29	H2B clustered histone 11	P06899	protein_coding
FGF13	ENSG00000129682	20737	-1.17767	6.29522	2.39357e-105	4.28045e-104	fibroblast growth factor 13	Q92913	protein_coding
C14orf132	ENSG00000227051	7775	-1.17754	2.58679	1.16078e-34	6.58815e-34	chromosome 14 open reading frame 132	Q9NPU4	protein_coding
PROX1-AS1	ENSG00000230461	10293	-1.17602	3.93626	9.08494e-58	8.20533e-57			lncRNA
CD59	ENSG00000085063	10557	-1.17487	6.46644	7.57206e-135	1.81699e-133	CD59 molecule (CD59 blood group)	P13987	protein_coding
CHN2	ENSG00000106069	8438	-1.17445	3.84287	1.63007e-58	1.48877e-57	chimerin 2	P52757	protein_coding
LTBP2	ENSG00000119681	9078	-1.17351	2.67312	1.89618e-27	8.95608e-27	latent transforming growth factor beta binding protein 2	Q14767	protein_coding
HSPB1	ENSG00000106211	1505	-1.17291	8.95181	5.48497e-74	6.31424e-73	heat shock protein family B (small) member 1	P04792	protein_coding
APOE	ENSG00000130203	2154	-1.17159	4.03161	1.44432e-29	7.24225e-29	apolipoprotein E	P02649	protein_coding
SLC44A1	ENSG00000070214	12172	-1.16978	5.15101	1.99839e-84	2.66964e-83	solute carrier family 44 member 1	Q8WWI5	protein_coding
PLXND1	ENSG00000004399	9738	-1.16952	3.57414	7.7176e-32	4.10071e-31	plexin D1	Q9Y4D7	protein_coding
SLC29A1	ENSG00000112759	4298	-1.16897	6.26293	1.37036e-81	1.76735e-80	solute carrier family 29 member 1 (Augustine blood group)	Q99808	protein_coding
RIN2	ENSG00000132669	8273	-1.16857	6.04714	2.14545e-111	4.05981e-110	Ras and Rab interactor 2	Q8WYP3	protein_coding
GLCCI1	ENSG00000106415	6883	-1.16819	5.19644	4.44207e-81	5.66768e-80	glucocorticoid induced 1	Q86VQ1	protein_coding
MPP7	ENSG00000150054	6167	-1.16808	4.37242	5.03562e-61	4.80505e-60	membrane palmitoylated protein 7	Q5T2T1	protein_coding
PHF6	ENSG00000156531	7957	-1.16754	5.20823	4.36153e-58	3.95521e-57	PHD finger protein 6	Q8IWS0	protein_coding
FOXRED2	ENSG00000100350	5577	-1.16678	5.19712	2.97167e-64	2.96686e-63	FAD dependent oxidoreductase domain containing 2	Q8IWF2	protein_coding
ASAH1	ENSG00000104763	15378	-1.166	7.65462	8.54784e-154	2.44824e-152	N-acylsphingosine amidohydrolase 1	Q13510	protein_coding
CCDC85A	ENSG00000055813	4114	-1.16581	4.15844	2.28145e-56	2.01183e-55	coiled-coil domain containing 85A	Q96PX6	protein_coding
SOX13	ENSG00000143842	7420	-1.16569	3.03895	8.0116e-38	4.92161e-37	SRY-box transcription factor 13	Q9UN79	protein_coding
THRA	ENSG00000126351	7334	-1.16538	6.00329	1.16331e-65	1.18523e-64	thyroid hormone receptor alpha	P10827	protein_coding
ACOX2	ENSG00000168306	3823	-1.16534	4.4776	3.46097e-76	4.10297e-75	acyl-CoA oxidase 2	Q99424	protein_coding
ACOX3	ENSG00000087008	3846	-1.16534	5.62412	2.30909e-95	3.585e-94	acyl-CoA oxidase 3, pristanoyl	O15254	protein_coding
VDAC3	ENSG00000078668	3181	-1.16427	6.73323	4.16228e-106	7.48082e-105	voltage dependent anion channel 3	Q9Y277	protein_coding
CYP2J2	ENSG00000134716	2973	-1.16284	5.43077	4.83071e-90	7.03045e-89	cytochrome P450 family 2 subfamily J member 2	P51589	protein_coding
FGF12	ENSG00000114279	7355	-1.16234	7.13827	4.11592e-88	5.84755e-87	fibroblast growth factor 12	P61328	protein_coding
LMNB2	ENSG00000176619	5395	-1.16058	5.86121	3.97822e-73	4.50722e-72	lamin B2	Q03252	protein_coding
H2BC8	ENSG00000273802	1534	-1.16031	4.36557	9.75043e-39	6.15453e-38	H2B clustered histone 8	P62807	protein_coding
COL18A1	ENSG00000182871	8464	-1.1594	9.56081	1.2122e-53	1.01733e-52	collagen type XVIII alpha 1 chain	P39060	protein_coding
KCNQ1	ENSG00000053918	4420	-1.15868	5.41194	4.94351e-49	3.79639e-48	potassium voltage-gated channel subfamily Q member 1	P51787	protein_coding
NAPEPLD	ENSG00000161048	7561	-1.15865	4.34771	3.31297e-48	2.50234e-47	N-acyl phosphatidylethanolamine phospholipase D	Q6IQ20	protein_coding
LRRN4	ENSG00000125872	2935	-1.15834	5.03211	3.95935e-73	4.48868e-72	leucine rich repeat neuronal 4	Q8WUT4	protein_coding
ADCY1	ENSG00000164742	13966	-1.15808	4.45185	6.79915e-55	5.84029e-54	adenylate cyclase 1	Q08828	protein_coding
TRAF3IP2	ENSG00000056972	7871	-1.15764	4.22058	5.91651e-57	5.26399e-56	TRAF3 interacting protein 2	O43734	protein_coding
CEP78	ENSG00000148019	14355	-1.15709	4.48815	2.70453e-66	2.77284e-65	centrosomal protein 78	Q5JTW2	protein_coding
SOBP	ENSG00000112320	7895	-1.15555	6.14202	2.76529e-120	5.67026e-119	sine oculis binding protein homolog	A7XYQ1	protein_coding
TUBA1A	ENSG00000167552	3178	-1.15419	7.62534	2.3866e-115	4.68448e-114	tubulin alpha 1a	Q71U36	protein_coding
MKI67	ENSG00000148773	12845	-1.15415	7.12811	1.73735e-96	2.74738e-95	marker of proliferation Ki-67	P46013	protein_coding
ARL6IP5	ENSG00000144746	2555	-1.1532	6.8643	3.01856e-157	9.08155e-156	ADP ribosylation factor like GTPase 6 interacting protein 5	O75915	protein_coding
AHDC1	ENSG00000126705	8297	-1.1532	6.91328	4.72508e-80	5.9566e-79	AT-hook DNA binding motif containing 1	Q5TGY3	protein_coding
LRRC4B	ENSG00000131409	3511	-1.1521	2.87925	1.36124e-28	6.62701e-28	leucine rich repeat containing 4B	Q9NT99	protein_coding
VRK1	ENSG00000100749	2662	-1.15181	3.3887	1.66378e-39	1.0725e-38	VRK serine/threonine kinase 1	Q99986	protein_coding
SPARC	ENSG00000113140	4641	-1.15139	5.87526	1.35939e-77	1.64867e-76	secreted protein acidic and cysteine rich	P09486	protein_coding
MIR100HG	ENSG00000255248	28649	-1.1513	5.81741	1.73152e-58	1.57981e-57			lncRNA
IGDCC4	ENSG00000103742	7619	-1.15123	5.88735	4.62711e-91	6.80607e-90	immunoglobulin superfamily DCC subclass member 4	Q8TDY8	protein_coding
CARHSP1	ENSG00000153048	5577	-1.15064	5.59807	8.42249e-71	9.26681e-70	calcium regulated heat stable protein 1	Q9Y2V2	protein_coding
ZBED8	ENSG00000221886	2882	-1.14595	3.41091	3.84556e-30	1.95845e-29	zinc finger BED-type containing 8	Q8IZ13	protein_coding
RBL1	ENSG00000080839	5956	-1.14582	4.25441	1.58382e-50	1.2534e-49	RB transcriptional corepressor like 1	P28749	protein_coding
H2BC7	ENSG00000277224	1196	-1.14485	3.86855	8.64862e-33	4.6986e-32	H2B clustered histone 7	P62807	protein_coding
BSN	ENSG00000164061	16241	-1.14387	3.26575	5.93838e-29	2.92523e-28	bassoon presynaptic cytomatrix protein	Q9UPA5	protein_coding
MTERF2	ENSG00000120832	3634	-1.14354	4.57448	3.40204e-62	3.30798e-61	mitochondrial transcription termination factor 2	Q49AM1	protein_coding
NR2F2	ENSG00000185551	6476	-1.14354	3.48926	3.77437e-51	3.02034e-50	nuclear receptor subfamily 2 group F member 2	P24468	protein_coding
ADGRA2	ENSG00000020181	7084	-1.14198	4.97634	2.33496e-56	2.058e-55	adhesion G protein-coupled receptor A2	Q96PE1	protein_coding
PRKCH	ENSG00000027075	8830	-1.14172	4.81692	5.49984e-85	7.45853e-84	protein kinase C eta	P24723	protein_coding
PYGB	ENSG00000100994	4456	-1.14051	8.69469	1.87181e-97	3.00244e-96	glycogen phosphorylase B	P11216	protein_coding
GMPR	ENSG00000137198	2225	-1.14038	5.01369	5.45511e-63	5.35373e-62	guanosine monophosphate reductase	P36959	protein_coding
ANP32A	ENSG00000140350	7544	-1.13927	6.88397	5.30664e-138	1.33419e-136	acidic nuclear phosphoprotein 32 family member A	P39687	protein_coding
PRRX1	ENSG00000116132	8248	-1.13874	5.79269	1.84667e-95	2.87704e-94	paired related homeobox 1	P54821	protein_coding
ERBB2	ENSG00000141736	10321	-1.13681	8.39093	4.36837e-95	6.75287e-94	erb-b2 receptor tyrosine kinase 2	P04626	protein_coding
ATG4C	ENSG00000125703	3116	-1.1361	2.42982	1.74872e-25	7.79479e-25	autophagy related 4C cysteine peptidase	Q96DT6	protein_coding
SEMA6A	ENSG00000092421	10956	-1.13608	5.58387	1.18178e-88	1.69376e-87	semaphorin 6A	B3KU01	protein_coding
TCEA3	ENSG00000204219	3675	-1.1338	6.51913	4.20432e-99	6.91742e-98	transcription elongation factor A3	O75764	protein_coding
TET1	ENSG00000138336	9612	-1.13214	6.88616	1.62929e-102	2.80173e-101	tet methylcytosine dioxygenase 1	Q8NFU7	protein_coding
HAND2	ENSG00000164107	3601	-1.13178	7.50535	8.59961e-100	1.42407e-98	heart and neural crest derivatives expressed 2	P61296	protein_coding
SLC25A4	ENSG00000151729	4819	-1.13054	8.05123	2.39263e-101	4.06361e-100	solute carrier family 25 member 4	P12235	protein_coding
ROGDI	ENSG00000067836	3613	-1.12952	4.7124	5.30388e-46	3.85015e-45	rogdi atypical leucine zipper	Q9GZN7	protein_coding
VCAM1	ENSG00000162692	6049	-1.12951	5.52984	7.93023e-89	1.14023e-87	vascular cell adhesion molecule 1	P19320	protein_coding
MINDY1	ENSG00000143409	3792	-1.12858	4.83044	6.12659e-71	6.76988e-70	MINDY lysine 48 deubiquitinase 1	Q8N5J2	protein_coding
ISOC1	ENSG00000066583	1942	-1.12817	5.85616	4.97092e-93	7.49659e-92	isochorismatase domain containing 1	Q96CN7	protein_coding
MYH7B	ENSG00000078814	8247	-1.12785	8.22202	2.86892e-103	4.96199e-102	myosin heavy chain 7B	A0A087X0T3	protein_coding
KLHL41	ENSG00000239474	2616	-1.12749	5.687	4.62374e-75	5.38163e-74	kelch like family member 41	O60662	protein_coding
STMN1	ENSG00000117632	6247	-1.12544	7.37479	1.20464e-137	2.99504e-136	stathmin 1	P16949	protein_coding
FAM111A	ENSG00000166801	7221	-1.12434	4.34154	2.58036e-43	1.79382e-42	family with sequence similarity 111 member A	Q96PZ2	protein_coding
RHOB	ENSG00000143878	2367	-1.12254	4.76862	5.31161e-50	4.15573e-49	ras homolog family member B	P62745	protein_coding
OBSCN	ENSG00000154358	39549	-1.12208	9.63516	1.1665e-98	1.91398e-97	obscurin, cytoskeletal calmodulin and titin-interacting RhoGEF	Q5VST9	protein_coding
LINC01405	ENSG00000185847	5646	-1.12097	5.6509	1.13095e-84	1.51877e-83			lncRNA
CENPI	ENSG00000102384	4321	-1.12018	3.51324	8.65577e-34	4.80605e-33	centromere protein I	Q92674	protein_coding
MYORG	ENSG00000164976	6447	-1.11948	2.98495	1.07389e-26	4.94819e-26	myogenesis regulating glycosidase (putative)	Q6NSJ0	protein_coding
ZNF608	ENSG00000168916	6922	-1.11918	6.57052	1.87153e-128	4.20355e-127	zinc finger protein 608	Q9ULD9	protein_coding
PGM5P2	ENSG00000277778	1980	-1.11872	3.90723	2.20721e-51	1.7742e-50			transcribed_unprocessed_pseudogene
LRRC8C-DT	ENSG00000231999	11975	-1.11865	3.07849	6.05523e-31	3.14826e-30			lncRNA
NDUFB3	ENSG00000119013	841	-1.11819	4.56541	9.25152e-55	7.90508e-54	NADH:ubiquinone oxidoreductase subunit B3	O43676	protein_coding
KTN1-AS1	ENSG00000186615	8113	-1.11742	3.82826	6.30063e-48	4.74495e-47			lncRNA
TEDC2	ENSG00000162062	2848	-1.11602	2.40552	7.82908e-29	3.84178e-28	tubulin epsilon and delta complex 2	Q7L2K0	protein_coding
RNF122	ENSG00000133874	1872	-1.11586	4.19485	1.26421e-51	1.02077e-50	ring finger protein 122	Q9H9V4	protein_coding
NAGA	ENSG00000198951	3726	-1.11467	3.60527	6.68524e-34	3.72464e-33	alpha-N-acetylgalactosaminidase	P17050	protein_coding
AC241952.2	ENSG00000275131	9444	-1.11443	7.75377	8.59634e-132	2.01418e-130			transcribed_unprocessed_pseudogene
SNX2	ENSG00000205302	8606	-1.11436	6.1626	6.28858e-114	1.21568e-112	sorting nexin 2	O60749	protein_coding
AK3P3	ENSG00000230042	664	-1.11309	2.60042	6.82282e-27	3.16331e-26			processed_pseudogene
SERPINF1	ENSG00000132386	2990	-1.11296	3.5464	6.8214e-35	3.90003e-34	serpin family F member 1	P36955	protein_coding
KIFC1	ENSG00000237649	3030	-1.1115	4.34404	5.65052e-55	4.86531e-54	kinesin family member C1	Q9BW19	protein_coding
MPP1	ENSG00000130830	5396	-1.11085	3.47791	4.875e-36	2.85935e-35	membrane palmitoylated protein 1	Q00013	protein_coding
ALDH7A1	ENSG00000164904	17914	-1.11083	5.85674	3.41847e-107	6.21259e-106	aldehyde dehydrogenase 7 family member A1	P49419	protein_coding
AC009061.2	ENSG00000270049	4828	-1.1076	2.58907	2.10884e-26	9.64003e-26			lncRNA
AL391684.1	ENSG00000224934	8535	-1.10689	4.08449	2.62206e-67	2.7321e-66			lncRNA
GPSM2	ENSG00000121957	9130	-1.10588	3.2054	2.73321e-33	1.50175e-32	G protein signaling modulator 2	A0A024R0F8	protein_coding
MPP3	ENSG00000161647	4491	-1.10475	4.90914	1.14212e-65	1.16429e-64	membrane palmitoylated protein 3	Q13368	protein_coding
KREMEN1	ENSG00000183762	7977	-1.10463	4.37778	1.44755e-50	1.14658e-49	kringle containing transmembrane protein 1	Q96MU8	protein_coding
TMEM106C	ENSG00000134291	3475	-1.10389	5.63506	2.27428e-94	3.47371e-93	transmembrane protein 106C	Q9BVX2	protein_coding
TBC1D4	ENSG00000136111	8032	-1.1024	8.09791	1.84407e-155	5.3851e-154	TBC1 domain family member 4	O60343	protein_coding
ARHGAP28	ENSG00000088756	11910	-1.09943	3.36251	2.20841e-32	1.18896e-31	Rho GTPase activating protein 28	Q9P2N2	protein_coding
ATP6V0E2	ENSG00000171130	6751	-1.09847	4.93408	1.59856e-60	1.50927e-59	ATPase H+ transporting V0 subunit e2	Q8NHE4	protein_coding
NAV2-AS2	ENSG00000254453	782	-1.09717	3.48994	1.79986e-36	1.06651e-35			lncRNA
RTN2	ENSG00000125744	3227	-1.09682	2.53718	6.81274e-25	2.97887e-24	reticulon 2	O75298	protein_coding
ACTN2	ENSG00000077522	6061	-1.09631	10.548	6.20189e-137	1.52291e-135	actinin alpha 2	P35609	protein_coding
KIF11	ENSG00000138160	5016	-1.09585	4.76449	6.03363e-39	3.83415e-38	kinesin family member 11	P52732	protein_coding
GJC1	ENSG00000182963	8716	-1.09518	6.90622	8.12595e-89	1.16744e-87	gap junction protein gamma 1	P36383	protein_coding
DLAT	ENSG00000150768	4251	-1.09433	6.98901	1.07148e-131	2.50727e-130	dihydrolipoamide S-acetyltransferase	P10515	protein_coding
WAC-AS1	ENSG00000254635	3387	-1.09427	4.31119	7.38054e-51	5.87718e-50			lncRNA
ZGRF1	ENSG00000138658	9103	-1.09386	4.08639	1.67657e-39	1.08036e-38	zinc finger GRF-type containing 1	Q86YA3	protein_coding
BUB1	ENSG00000169679	6304	-1.09345	5.54678	2.65052e-93	4.00396e-92	BUB1 mitotic checkpoint serine/threonine kinase	O43683	protein_coding
LHFPL6	ENSG00000183722	4564	-1.09318	4.58977	2.8279e-46	2.07213e-45	LHFPL tetraspan subfamily member 6	Q9Y693	protein_coding
TACC2	ENSG00000138162	18855	-1.09283	8.57081	3.94389e-119	8.04096e-118	transforming acidic coiled-coil containing protein 2	O95359	protein_coding
TUBA1B	ENSG00000123416	3574	-1.0927	8.74693	1.26592e-107	2.31473e-106	tubulin alpha 1b	P68363	protein_coding
MB21D2	ENSG00000180611	3063	-1.0925	5.06925	2.899e-64	2.89754e-63	Mab-21 domain containing 2	Q8IYB1	protein_coding
DHRS3	ENSG00000162496	3515	-1.09176	7.4064	4.40681e-87	6.15338e-86	dehydrogenase/reductase 3	O75911	protein_coding
SAMHD1	ENSG00000101347	10747	-1.0909	5.84522	7.47947e-56	6.55039e-55	SAM and HD domain containing deoxynucleoside triphosphate triphosphohydrolase 1	Q9Y3Z3	protein_coding
DNALI1	ENSG00000163879	4456	-1.09061	2.68054	3.45186e-27	1.61589e-26	dynein axonemal light intermediate chain 1	O14645	protein_coding
CLCNKB	ENSG00000184908	2939	-1.08856	2.72549	1.62834e-25	7.26725e-25	chloride voltage-gated channel Kb	P51801	protein_coding
ELFN1	ENSG00000225968	3845	-1.08738	3.32655	2.19944e-25	9.77222e-25	extracellular leucine rich repeat and fibronectin type III domain containing 1	P0C7U0	protein_coding
BMP1	ENSG00000168487	7067	-1.08701	5.67118	5.81343e-59	5.3477e-58	bone morphogenetic protein 1	P13497	protein_coding
CIP2A	ENSG00000163507	4584	-1.08631	4.04007	9.5224e-39	6.01696e-38	cellular inhibitor of PP2A	Q8TCG1	protein_coding
FITM1	ENSG00000139914	1355	-1.08559	6.8841	1.73726e-57	1.55962e-56	fat storage inducing transmembrane protein 1	A5D6W6	protein_coding
TMEM141	ENSG00000244187	1514	-1.08496	4.21471	4.89919e-38	3.02937e-37	transmembrane protein 141	Q96I45	protein_coding
ABLIM1	ENSG00000099204	10231	-1.08471	9.99718	4.07596e-168	1.32181e-166	actin binding LIM protein 1	O14639	protein_coding
S1PR1	ENSG00000170989	5223	-1.08468	7.22822	2.93457e-131	6.81345e-130	sphingosine-1-phosphate receptor 1	P21453	protein_coding
LAPTM4B	ENSG00000104341	3197	-1.08421	9.42572	8.26276e-146	2.21757e-144	lysosomal protein transmembrane 4 beta	Q86VI4	protein_coding
ZFP14	ENSG00000142065	7819	-1.08381	3.39087	1.70572e-36	1.0114e-35	ZFP14 zinc finger protein	Q9HCL3	protein_coding
ALDH5A1	ENSG00000112294	6047	-1.08314	4.46535	1.58902e-62	1.55014e-61	aldehyde dehydrogenase 5 family member A1	P51649	protein_coding
SESTD1	ENSG00000187231	11405	-1.08303	5.76181	1.77502e-72	1.99339e-71	SEC14 and spectrin domain containing 1	Q86VW0	protein_coding
AL513550.1	ENSG00000228506	2588	-1.0819	2.47389	1.46845e-26	6.74193e-26			lncRNA
CCND3	ENSG00000112576	5761	-1.08107	4.90526	6.80405e-64	6.75912e-63	cyclin D3	P30281	protein_coding
DGLUCY	ENSG00000133943	7212	-1.08079	7.53559	1.43307e-103	2.49063e-102	D-glutamate cyclase	Q7Z3D6	protein_coding
KLHL30	ENSG00000168427	3780	-1.0805	5.57397	2.68766e-47	2.00549e-46	kelch like family member 30	Q0D2K2	protein_coding
TNS1	ENSG00000079308	16281	-1.07872	9.5112	3.60891e-114	7.00684e-113	tensin 1	Q9HBL0	protein_coding
SAMD1	ENSG00000141858	2295	-1.07844	5.0612	4.40494e-59	4.06039e-58	sterile alpha motif domain containing 1	E9PIW9	protein_coding
PPP1R3B	ENSG00000173281	5738	-1.07661	7.36692	4.53285e-156	1.33458e-154	protein phosphatase 1 regulatory subunit 3B	Q86XI6	protein_coding
ZMYM3	ENSG00000147130	6916	-1.07493	6.77812	1.44693e-100	2.4275e-99	zinc finger MYM-type containing 3	Q14202	protein_coding
NME4	ENSG00000103202	3665	-1.07479	5.27462	8.56e-59	7.86211e-58	NME/NM23 nucleoside diphosphate kinase 4	O00746	protein_coding
PCARE	ENSG00000179270	7532	-1.07476	3.51024	5.40836e-27	2.51598e-26	photoreceptor cilium actin regulator	A6NGG8	protein_coding
DENND3	ENSG00000105339	14670	-1.07434	5.47739	2.64209e-81	3.38312e-80	DENN domain containing 3	A2RUS2	protein_coding
PER3	ENSG00000049246	8099	-1.07383	5.69798	7.35341e-77	8.78728e-76	period circadian regulator 3	P56645	protein_coding
ZC4H2	ENSG00000126970	5173	-1.07365	4.87785	2.75578e-66	2.82376e-65	zinc finger C4H2-type containing	Q9NQZ6	protein_coding
IRX4	ENSG00000113430	2974	-1.07328	5.60735	2.62266e-50	2.06366e-49	iroquois homeobox 4	P78413	protein_coding
ADI1	ENSG00000182551	5350	-1.07257	4.80214	1.87855e-81	2.4158e-80	acireductone dioxygenase 1	Q9BV57	protein_coding
CBX1	ENSG00000108468	3044	-1.06859	5.65136	3.42153e-79	4.26227e-78	chromobox 1	P83916	protein_coding
TRDN	ENSG00000186439	9767	-1.06781	6.16045	5.50274e-69	5.8879e-68	triadin	Q13061	protein_coding
PAK1	ENSG00000149269	6021	-1.0676	3.00576	5.63905e-35	3.2292e-34	p21 (RAC1) activated kinase 1	Q13153	protein_coding
TRMT9B	ENSG00000250305	14669	-1.0662	6.59638	6.83573e-114	1.32003e-112	tRNA methyltransferase 9B (putative)	Q9P272	protein_coding
MT-CYB	ENSG00000198727	1141	-1.0661	11.3894	1.03861e-58	9.51493e-58	cytochrome b	P00156	protein_coding
CELF2	ENSG00000048740	10978	-1.0657	7.85258	1.23076e-148	3.38952e-147	CUGBP Elav-like family member 2	O95319	protein_coding
ADAM19	ENSG00000135074	7704	-1.06478	7.55129	4.76686e-88	6.75626e-87	ADAM metallopeptidase domain 19	Q9H013	protein_coding
SPAG5	ENSG00000076382	5218	-1.06468	4.60977	8.64645e-59	7.93744e-58	sperm associated antigen 5	Q96R06	protein_coding
TRANK1	ENSG00000168016	12174	-1.06462	5.73716	4.24088e-61	4.05101e-60	tetratricopeptide repeat and ankyrin repeat containing 1	O15050	protein_coding
ZNF610	ENSG00000167554	3548	-1.06462	3.4601	9.84449e-35	5.59626e-34	zinc finger protein 610	Q8N9Z0	protein_coding
PHF7	ENSG00000010318	3364	-1.06429	3.10958	5.48341e-34	3.06267e-33	PHD finger protein 7	Q9BWX1	protein_coding
WDR86	ENSG00000187260	4044	-1.0642	3.50053	5.77615e-37	3.46627e-36	WD repeat domain 86	Q86TI4	protein_coding
HCFC1R1	ENSG00000103145	1428	-1.06387	3.54939	5.25914e-31	2.73913e-30	host cell factor C1 regulator 1	Q9NWW0	protein_coding
RAB23	ENSG00000112210	4919	-1.06322	3.5575	3.98674e-32	2.13226e-31	RAB23, member RAS oncogene family	Q9ULC3	protein_coding
SLC22A17	ENSG00000092096	4278	-1.06237	5.64031	1.92223e-58	1.75292e-57	solute carrier family 22 member 17	Q8WUG5	protein_coding
MMP2	ENSG00000087245	4706	-1.06173	3.61923	2.60551e-28	1.25887e-27	matrix metallopeptidase 2	P08253	protein_coding
SEMA3B	ENSG00000012171	5768	-1.06133	3.54204	9.88201e-28	4.69973e-27	semaphorin 3B	Q13214	protein_coding
HROB	ENSG00000125319	3005	-1.06056	2.90397	2.29209e-33	1.26248e-32	homologous recombination factor with OB-fold	Q8N3J3	protein_coding
NOTCH3	ENSG00000074181	9408	-1.06	4.14408	5.9791e-33	3.26118e-32	notch receptor 3	Q9UM47	protein_coding
SSX2IP	ENSG00000117155	8639	-1.0598	5.05506	7.65693e-48	5.75911e-47	SSX family member 2 interacting protein	Q9Y2D8	protein_coding
KCNQ5	ENSG00000185760	7570	-1.05964	6.22682	1.57663e-98	2.57981e-97	potassium voltage-gated channel subfamily Q member 5	Q9NR82	protein_coding
DLC1	ENSG00000164741	12794	-1.0595	8.28635	2.00684e-151	5.65739e-150	DLC1 Rho GTPase activating protein	Q96QB1	protein_coding
BCL11A	ENSG00000119866	24514	-1.05904	6.98515	2.66043e-100	4.43843e-99	BAF chromatin remodeling complex subunit BCL11A	Q9H165	protein_coding
F2R	ENSG00000181104	3972	-1.05903	3.72458	1.02991e-41	6.94667e-41	coagulation factor II thrombin receptor	P25116	protein_coding
SCAMP5	ENSG00000198794	4862	-1.0589	3.71698	1.11101e-30	5.74635e-30	secretory carrier membrane protein 5	Q8TAC9	protein_coding
OBI1	ENSG00000152193	3507	-1.05858	5.38557	4.41685e-49	3.39631e-48	ORC ubiquitin ligase 1	Q5W0B1	protein_coding
DLGAP5	ENSG00000126787	3597	-1.05848	3.94939	4.43095e-58	4.01613e-57	DLG associated protein 5	Q15398	protein_coding
HLTF	ENSG00000071794	6024	-1.05797	6.45212	3.49125e-64	3.47785e-63	helicase like transcription factor	Q14527	protein_coding
GLRX	ENSG00000173221	6229	-1.05725	4.18073	1.29565e-51	1.04569e-50	glutaredoxin	P35754	protein_coding
SLC12A6	ENSG00000140199	10268	-1.05673	5.95215	1.54604e-76	1.8377e-75	solute carrier family 12 member 6	Q9UHW9	protein_coding
FAM168A	ENSG00000054965	7887	-1.05541	6.8553	1.48818e-101	2.53472e-100	family with sequence similarity 168 member A	Q92567	protein_coding
IFT81	ENSG00000122970	7001	-1.0551	4.94507	7.4126e-57	6.58199e-56	intraflagellar transport 81	Q8WYA0	protein_coding
SLC37A4	ENSG00000137700	6186	-1.05358	3.76666	3.94289e-36	2.31871e-35	solute carrier family 37 member 4	O43826	protein_coding
KALRN	ENSG00000160145	24490	-1.05099	4.83399	7.63161e-70	8.29972e-69	kalirin RhoGEF kinase	O60229	protein_coding
HIBADH	ENSG00000106049	2211	-1.04991	5.3026	1.6981e-71	1.88571e-70	3-hydroxyisobutyrate dehydrogenase	P31937	protein_coding
NAA38	ENSG00000183011	1943	-1.04739	3.60749	4.18475e-37	2.52311e-36	N-alpha-acetyltransferase 38, NatC auxiliary subunit	Q9BRA0	protein_coding
MZT2A	ENSG00000173272	4068	-1.04682	3.94076	4.13444e-26	1.87132e-25	mitotic spindle organizing protein 2A	Q6P582	protein_coding
NEXN	ENSG00000162614	4436	-1.04657	6.59468	1.66823e-34	9.4354e-34	nexilin F-actin binding protein	Q0ZGT2	protein_coding
TAF9B	ENSG00000187325	2735	-1.04649	4.70301	4.13708e-40	2.70778e-39	TATA-box binding protein associated factor 9b	Q9HBM6	protein_coding
CKAP2L	ENSG00000169607	5464	-1.04627	3.95772	1.70678e-42	1.16793e-41	cytoskeleton associated protein 2 like	Q8IYA6	protein_coding
TCTN2	ENSG00000168778	5102	-1.04411	2.95757	5.98223e-28	2.86331e-27	tectonic family member 2	Q96GX1	protein_coding
RTTN	ENSG00000176225	19104	-1.04323	5.36804	3.98915e-71	4.41346e-70	rotatin	Q86VV8	protein_coding
ESPL1	ENSG00000135476	8885	-1.04246	4.02361	3.20162e-41	2.14134e-40	extra spindle pole bodies like 1, separase	Q14674	protein_coding
OBSL1	ENSG00000124006	9716	-1.04152	8.04235	8.29639e-62	8.01045e-61	obscurin like cytoskeletal adaptor 1	O75147	protein_coding
LINC00881	ENSG00000241135	4129	-1.04012	5.17358	1.03225e-59	9.60907e-59			lncRNA
GTF2IP4	ENSG00000233369	3609	-1.0394	4.64596	2.48981e-71	2.75976e-70			transcribed_processed_pseudogene
COLQ	ENSG00000206561	4175	-1.0392	5.57645	8.04009e-102	1.37728e-100	collagen like tail subunit of asymmetric acetylcholinesterase	Q9Y215	protein_coding
CIT	ENSG00000122966	13258	-1.03751	4.86413	4.96405e-60	4.65243e-59	citron rho-interacting serine/threonine kinase	O14578	protein_coding
KANK2	ENSG00000197256	7638	-1.03634	7.76583	3.31397e-73	3.75941e-72	KN motif and ankyrin repeat domains 2	Q63ZY3	protein_coding
DNAJB5	ENSG00000137094	5891	-1.03584	5.64459	3.79669e-77	4.56138e-76	DnaJ heat shock protein family (Hsp40) member B5	O75953	protein_coding
ATP1A2	ENSG00000018625	6298	-1.03525	6.22874	8.63019e-85	1.1642e-83	ATPase Na+/K+ transporting subunit alpha 2	P50993	protein_coding
BASP1	ENSG00000176788	2146	-1.03371	3.51475	5.33804e-32	2.84648e-31	brain abundant membrane attached signal protein 1	P80723	protein_coding
SLC39A8	ENSG00000138821	6480	-1.03322	3.29865	2.50388e-40	1.64665e-39	solute carrier family 39 member 8	Q9C0K1	protein_coding
ACAT1	ENSG00000075239	5869	-1.03254	5.99947	1.35109e-107	2.46543e-106	acetyl-CoA acetyltransferase 1	P24752	protein_coding
DSEL	ENSG00000171451	9266	-1.0312	5.62265	1.40285e-52	1.15566e-51	dermatan sulfate epimerase like		protein_coding
FAT3	ENSG00000165323	19280	-1.03074	7.5903	1.68795e-113	3.23732e-112	FAT atypical cadherin 3	Q8TDW7	protein_coding
EXOG	ENSG00000157036	5575	-1.03014	4.9521	7.00314e-61	6.66117e-60	exo/endonuclease G	Q9Y2C4	protein_coding
DKK3	ENSG00000050165	11958	-1.02927	7.70204	1.15912e-118	2.35522e-117	dickkopf WNT signaling pathway inhibitor 3	Q9UBP4	protein_coding
GSTM4	ENSG00000168765	5727	-1.02887	5.16289	4.45877e-59	4.1079e-58	glutathione S-transferase mu 4	Q03013	protein_coding
GAMT	ENSG00000130005	2403	-1.0262	5.30484	3.80677e-46	2.77689e-45	guanidinoacetate N-methyltransferase	Q14353	protein_coding
SCP2	ENSG00000116171	8253	-1.02586	6.4287	1.00517e-91	1.48707e-90	sterol carrier protein 2	P22307	protein_coding
FAM13A	ENSG00000138640	13215	-1.02379	5.39417	1.21142e-78	1.49867e-77	family with sequence similarity 13 member A	O94988	protein_coding
PHTF2	ENSG00000006576	8646	-1.02269	6.11908	5.99715e-45	4.27028e-44	putative homeodomain transcription factor 2	Q8N3S3	protein_coding
KIF22	ENSG00000079616	4311	-1.02226	4.67404	6.51406e-60	6.08285e-59	kinesin family member 22	Q14807	protein_coding
BARD1	ENSG00000138376	7572	-1.02214	5.69992	3.39873e-79	4.23681e-78	BRCA1 associated RING domain 1	Q99728	protein_coding
KLHDC3	ENSG00000124702	2019	-1.0208	7.33056	1.61756e-73	1.84785e-72	kelch domain containing 3	Q9BQ90	protein_coding
CPNE3	ENSG00000085719	6737	-1.02058	6.68581	1.68942e-57	1.51819e-56	copine 3	O75131	protein_coding
DUT	ENSG00000128951	3674	-1.0203	4.87626	1.36041e-44	9.64082e-44	deoxyuridine triphosphatase	P33316	protein_coding
TNNI3	ENSG00000129991	2034	-1.01993	7.51409	5.13795e-87	7.1687e-86	troponin I3, cardiac type	P19429	protein_coding
TGFB3	ENSG00000119699	4914	-1.01953	2.93619	1.01275e-29	5.10397e-29	transforming growth factor beta 3	P10600	protein_coding
ARHGEF6	ENSG00000129675	5278	-1.01733	3.57692	3.98925e-41	2.66362e-40	Rac/Cdc42 guanine nucleotide exchange factor 6	Q15052	protein_coding
LOXL4	ENSG00000138131	3597	-1.01707	4.5267	7.7108e-52	6.25141e-51	lysyl oxidase like 4	Q96JB6	protein_coding
TUB	ENSG00000166402	7004	-1.01696	4.66968	8.16034e-70	8.85322e-69	TUB bipartite transcription factor	P50607	protein_coding
ATF7IP	ENSG00000171681	13189	-1.01649	7.59039	1.3528e-65	1.37672e-64	activating transcription factor 7 interacting protein	Q6VMQ6	protein_coding
NDUFA4	ENSG00000189043	3461	-1.01555	7.50987	1.27906e-67	1.34054e-66	NDUFA4 mitochondrial complex associated	O00483	protein_coding
SLC44A5	ENSG00000137968	6299	-1.0127	6.27896	7.28575e-71	8.04082e-70	solute carrier family 44 member 5	Q8NCS7	protein_coding
CPE	ENSG00000109472	3119	-1.0109	2.65036	1.61049e-28	7.82984e-28	carboxypeptidase E	P16870	protein_coding
LTBP3	ENSG00000168056	10673	-1.01086	6.56285	1.39533e-45	1.00474e-44	latent transforming growth factor beta binding protein 3	Q9NS15	protein_coding
CFAP44	ENSG00000206530	12160	-1.01085	3.39656	1.67431e-34	9.46678e-34	cilia and flagella associated protein 44	Q96MT7	protein_coding
SALL2	ENSG00000165821	5383	-1.01074	5.02029	7.30316e-61	6.94285e-60	spalt like transcription factor 2	F5H1G6	protein_coding
FKBP3	ENSG00000100442	2263	-1.01003	5.34715	1.13207e-53	9.50972e-53	FKBP prolyl isomerase 3	Q00688	protein_coding
ATP5F1A	ENSG00000152234	10908	-1.00773	9.32627	1.25674e-100	2.11239e-99	ATP synthase F1 subunit alpha	P25705	protein_coding
TGFBR2	ENSG00000163513	6850	-1.00647	6.13313	5.00659e-85	6.79476e-84	transforming growth factor beta receptor 2	P37173	protein_coding
FANCA	ENSG00000187741	9736	-1.00558	4.75154	3.32493e-45	2.37793e-44	FA complementation group A	O15360	protein_coding
PTTG1	ENSG00000164611	1975	-1.00516	4.54328	3.00569e-53	2.50838e-52	PTTG1 regulator of sister chromatid separation, securin	O95997	protein_coding
MASTL	ENSG00000120539	4660	-1.00415	4.50873	3.33828e-45	2.38652e-44	microtubule associated serine/threonine kinase like	Q96GX5	protein_coding
ZNF713	ENSG00000178665	6480	-1.00367	4.26311	3.26801e-35	1.87984e-34	zinc finger protein 713	Q8N859	protein_coding
AC005674.2	ENSG00000261490	3510	-1.00205	4.01526	7.58598e-44	5.32536e-43			lncRNA
ITGB1BP2	ENSG00000147166	2185	-1.00146	5.73493	1.50958e-85	2.06159e-84	integrin subunit beta 1 binding protein 2	Q9UKP3	protein_coding
ST6GAL1	ENSG00000073849	9134	-1.00125	7.72684	4.65023e-116	9.22881e-115	ST6 beta-galactoside alpha-2,6-sialyltransferase 1	P15907	protein_coding
ZNF429	ENSG00000197013	7571	-1.00072	3.46037	1.24724e-27	5.91754e-27	zinc finger protein 429	Q86V71	protein_coding
STIL	ENSG00000123473	7291	-1.00059	3.82733	1.35942e-35	7.90866e-35	STIL centriolar assembly protein	Q15468	protein_coding
MAP3K5	ENSG00000197442	5263	-0.999919	3.90569	8.66236e-39	5.48126e-38	mitogen-activated protein kinase kinase kinase 5	Q99683	protein_coding
TMOD2	ENSG00000128872	11595	-0.999831	4.37387	1.01756e-40	6.74146e-40	tropomodulin 2	Q9NZR1	protein_coding
RPSAP36	ENSG00000243175	1261	-0.999768	3.70399	3.8459e-31	2.00891e-30			transcribed_processed_pseudogene
AC004233.2	ENSG00000272079	1269	-0.998933	3.72195	8.53207e-36	4.98312e-35			lncRNA
ADAMTS14	ENSG00000138316	5566	-0.997496	4.27028	8.53629e-32	4.53302e-31	ADAM metallopeptidase with thrombospondin type 1 motif 14	Q8WXS8	protein_coding
ACOT2	ENSG00000119673	2393	-0.99657	5.00633	3.80115e-25	1.67473e-24	acyl-CoA thioesterase 2	P49753	protein_coding
SNTA1	ENSG00000101400	2211	-0.996422	7.97464	5.8045e-79	7.21572e-78	syntrophin alpha 1	Q13424	protein_coding
ERMP1	ENSG00000099219	6528	-0.995965	5.79935	1.14002e-76	1.3596e-75	endoplasmic reticulum metallopeptidase 1	Q7Z2K6	protein_coding
DACT3	ENSG00000197380	5466	-0.995692	5.52303	5.90941e-61	5.62683e-60	dishevelled binding antagonist of beta catenin 3	Q96B18	protein_coding
RACGAP1	ENSG00000161800	4487	-0.99555	4.89567	5.23277e-52	4.26169e-51	Rac GTPase activating protein 1	Q9H0H5	protein_coding
NDUFS2	ENSG00000158864	3658	-0.995465	7.02177	4.01504e-74	4.62803e-73	NADH:ubiquinone oxidoreductase core subunit S2	O75306	protein_coding
MPC2	ENSG00000143158	2638	-0.994591	5.85322	9.669e-85	1.30237e-83	mitochondrial pyruvate carrier 2	O95563	protein_coding
TIMP2	ENSG00000035862	5633	-0.994486	6.756	7.40605e-86	1.01591e-84	TIMP metallopeptidase inhibitor 2	P16035	protein_coding
SEPTIN8	ENSG00000164402	7709	-0.993787	6.03277	5.00881e-73	5.66052e-72	septin 8	Q92599	protein_coding
BCL2L11	ENSG00000153094	6656	-0.993784	4.98106	5.86495e-65	5.91485e-64	BCL2 like 11	O43521	protein_coding
HSDL2	ENSG00000119471	3307	-0.992256	6.63261	7.96248e-92	1.17994e-90	hydroxysteroid dehydrogenase like 2	Q6YN16	protein_coding
NES	ENSG00000132688	5568	-0.992043	7.64716	4.3574e-76	5.15544e-75	nestin	P48681	protein_coding
TOP2A	ENSG00000131747	6374	-0.991913	6.97115	4.13197e-64	4.11382e-63	DNA topoisomerase II alpha	P11388	protein_coding
ZWILCH	ENSG00000174442	4851	-0.991459	3.64211	2.97065e-39	1.90192e-38	zwilch kinetochore protein	Q9H900	protein_coding
PFKP	ENSG00000067057	5554	-0.991015	8.9334	3.49022e-82	4.5472e-81	phosphofructokinase, platelet	Q01813	protein_coding
MARCKSL1	ENSG00000175130	1546	-0.990892	6.38703	5.52451e-35	3.16563e-34	MARCKS like 1	P49006	protein_coding
STARD9	ENSG00000159433	20776	-0.990773	6.30182	5.08336e-89	7.32078e-88	StAR related lipid transfer domain containing 9	Q9P2P6	protein_coding
GLCE	ENSG00000138604	6630	-0.988883	5.1054	4.72346e-66	4.82618e-65	glucuronic acid epimerase	O94923	protein_coding
RTL8C	ENSG00000134590	1192	-0.988707	7.05721	1.2101e-53	1.01604e-52	retrotransposon Gag like 8C	A6ZKI3	protein_coding
CHRM2	ENSG00000181072	8322	-0.987344	7.74137	9.8292e-94	1.48986e-92	cholinergic receptor muscarinic 2	P08172	protein_coding
CCDC14	ENSG00000175455	11423	-0.986597	6.27942	4.04627e-60	3.79823e-59	coiled-coil domain containing 14	J3QT39	protein_coding
NID1	ENSG00000116962	5811	-0.985356	7.65907	3.59145e-77	4.3206e-76	nidogen 1	P14543	protein_coding
NDC80	ENSG00000080986	3554	-0.985285	3.78411	5.52827e-30	2.80424e-29	NDC80 kinetochore complex component	O14777	protein_coding
PCYOX1	ENSG00000116005	5864	-0.984479	6.02678	1.81249e-80	2.29458e-79	prenylcysteine oxidase 1	Q9UHG3	protein_coding
SH3PXD2A	ENSG00000107957	11756	-0.983908	8.23727	4.31421e-101	7.31332e-100	SH3 and PX domains 2A	Q5TCZ1	protein_coding
AXIN2	ENSG00000168646	5227	-0.983824	3.24866	2.62034e-31	1.37597e-30	axin 2	E7ES00	protein_coding
RBFOX2	ENSG00000100320	10413	-0.983362	8.50409	7.07347e-137	1.73455e-135	RNA binding fox-1 homolog 2	B0QYV1	protein_coding
CSMD1	ENSG00000183117	18705	-0.981643	5.16125	4.55563e-59	4.19497e-58	CUB and Sushi multiple domains 1	Q96PZ7	protein_coding
CST3	ENSG00000101439	3615	-0.981345	5.33509	3.94641e-50	3.09709e-49	cystatin C	P01034	protein_coding
CASZ1	ENSG00000130940	11336	-0.979259	8.17373	4.80756e-73	5.43652e-72	castor zinc finger 1	Q86V15	protein_coding
CUX2	ENSG00000111249	7507	-0.977904	6.06869	1.52592e-76	1.81498e-75	cut like homeobox 2	O14529	protein_coding
MGST2	ENSG00000085871	3172	-0.976551	4.76524	8.51338e-55	7.28132e-54	microsomal glutathione S-transferase 2	Q99735	protein_coding
BAHCC1	ENSG00000266074	13473	-0.974922	5.60731	9.95512e-58	8.97314e-57	BAH domain and coiled-coil containing 1	Q9P281	protein_coding
ZKSCAN3	ENSG00000189298	4804	-0.973351	4.77883	8.34291e-50	6.50747e-49	zinc finger with KRAB and SCAN domains 3	Q9BRR0	protein_coding
CDK14	ENSG00000058091	7017	-0.972569	6.74772	2.87002e-88	4.09372e-87	cyclin dependent kinase 14	O94921	protein_coding
CRYAB	ENSG00000109846	4388	-0.972056	8.13345	3.50741e-96	5.52209e-95	crystallin alpha B	P02511	protein_coding
SYT7	ENSG00000011347	7552	-0.971414	4.12889	2.19853e-36	1.30102e-35	synaptotagmin 7	O43581	protein_coding
CXADR	ENSG00000154639	6021	-0.971222	6.46344	7.33362e-33	3.99146e-32	CXADR Ig-like cell adhesion molecule	P78310	protein_coding
E2F7	ENSG00000165891	6291	-0.968607	4.03092	1.99282e-40	1.31297e-39	E2F transcription factor 7	Q96AV8	protein_coding
SMYD3	ENSG00000185420	5866	-0.968593	3.18749	7.44616e-28	3.55545e-27	SET and MYND domain containing 3	Q9H7B4	protein_coding
TMEM143	ENSG00000161558	3523	-0.968329	3.72482	1.27294e-38	8.00385e-38	transmembrane protein 143	Q96AN5	protein_coding
PAQR8	ENSG00000170915	5034	-0.967972	4.12598	2.64763e-54	2.24303e-53	progestin and adipoQ receptor family member 8	Q8TEZ7	protein_coding
CDK18	ENSG00000117266	6831	-0.967809	5.61874	2.87976e-53	2.40441e-52	cyclin dependent kinase 18	Q07002	protein_coding
FKBP9	ENSG00000122642	5169	-0.967211	6.18919	6.27557e-74	7.21973e-73	FKBP prolyl isomerase 9	O95302	protein_coding
ARSJ	ENSG00000180801	5146	-0.966687	3.1962	1.19267e-26	5.48702e-26	arylsulfatase family member J	Q5FYB0	protein_coding
GSTA4	ENSG00000170899	2101	-0.966514	3.5461	4.85993e-35	2.78928e-34	glutathione S-transferase alpha 4	O15217	protein_coding
CRLF3	ENSG00000176390	4388	-0.966493	3.96745	3.25359e-39	2.08158e-38	cytokine receptor like factor 3	Q8IUI8	protein_coding
HAPLN3	ENSG00000140511	3489	-0.964629	4.22065	7.45274e-33	4.05383e-32	hyaluronan and proteoglycan link protein 3	Q96S86	protein_coding
TP53I3	ENSG00000115129	2312	-0.963386	4.06241	3.30581e-37	2.00126e-36	tumor protein p53 inducible protein 3	Q53FA7	protein_coding
CAB39L	ENSG00000102547	4944	-0.962387	4.85219	2.76001e-61	2.64349e-60	calcium binding protein 39 like	Q9H9S4	protein_coding
ROR2	ENSG00000169071	5880	-0.962229	5.69003	1.26188e-67	1.32331e-66	receptor tyrosine kinase like orphan receptor 2	Q01974	protein_coding
MTUS1	ENSG00000129422	12010	-0.96205	7.4503	5.11896e-93	7.71334e-92	microtubule associated scaffold protein 1	Q9ULD2	protein_coding
NUDT15	ENSG00000136159	1938	-0.961486	3.4436	2.76374e-26	1.25695e-25	nudix hydrolase 15	Q9NV35	protein_coding
EHMT2	ENSG00000204371	7289	-0.96129	5.82156	1.01735e-61	9.81229e-61	euchromatic histone lysine methyltransferase 2	Q96KQ7	protein_coding
SEMA4G	ENSG00000095539	5253	-0.961012	2.91801	4.63224e-27	2.1583e-26	semaphorin 4G	Q9NTN9	protein_coding
AP000866.1	ENSG00000245498	10457	-0.95923	2.75489	2.66476e-26	1.21256e-25			lncRNA
GAB1	ENSG00000109458	10119	-0.958359	8.29191	1.59922e-81	2.05954e-80	GRB2 associated binding protein 1	Q13480	protein_coding
EGFEM1P	ENSG00000206120	4658	-0.958281	5.72184	7.02709e-63	6.88517e-62			transcribed_unitary_pseudogene
ACOT7	ENSG00000097021	4124	-0.958103	3.64351	1.7567e-29	8.78645e-29	acyl-CoA thioesterase 7	O00154	protein_coding
SLC15A2	ENSG00000163406	5984	-0.957882	5.04063	2.21001e-67	2.3041e-66	solute carrier family 15 member 2	Q16348	protein_coding
MRPL16	ENSG00000166902	2172	-0.956534	4.42529	3.40854e-50	2.67615e-49	mitochondrial ribosomal protein L16	Q9NX20	protein_coding
ITSN2	ENSG00000198399	12022	-0.956025	7.81978	1.49314e-118	3.02703e-117	intersectin 2	Q9NZM3	protein_coding
CD27-AS1	ENSG00000215039	3417	-0.954652	3.40712	1.35988e-28	6.6222e-28			lncRNA
ASPH	ENSG00000198363	20047	-0.954432	8.0303	1.16102e-61	1.11919e-60	aspartate beta-hydroxylase	Q12797	protein_coding
PLEKHG4B	ENSG00000153404	13304	-0.954046	5.1265	1.5978e-55	1.38576e-54	pleckstrin homology and RhoGEF domain containing G4B	Q96PX9	protein_coding
ZNF821	ENSG00000102984	3402	-0.95331	2.99574	1.53244e-27	7.25719e-27	zinc finger protein 821	O75541	protein_coding
MTARC1	ENSG00000186205	9106	-0.952816	3.72209	1.36068e-33	7.52471e-33	mitochondrial amidoxime reducing component 1	Q5VT66	protein_coding
PTN	ENSG00000105894	1622	-0.952355	3.61164	1.06811e-26	4.92408e-26	pleiotrophin	P21246	protein_coding
CACNB2	ENSG00000165995	11186	-0.951835	7.22419	5.45049e-93	8.20599e-92	calcium voltage-gated channel auxiliary subunit beta 2	Q08289	protein_coding
NOD1	ENSG00000106100	6820	-0.951834	5.98938	5.78394e-76	6.82071e-75	nucleotide binding oligomerization domain containing 1	Q9Y239	protein_coding
IL17RD	ENSG00000144730	9561	-0.95156	7.09655	1.95647e-100	3.27929e-99	interleukin 17 receptor D	Q8NFM7	protein_coding
E2F8	ENSG00000129173	4134	-0.951497	5.03209	9.05875e-54	7.61675e-53	E2F transcription factor 8	A0AVK6	protein_coding
GNAI1	ENSG00000127955	24192	-0.949028	4.28896	9.01515e-37	5.37934e-36	G protein subunit alpha i1	P63096	protein_coding
NPTN	ENSG00000156642	4032	-0.948966	6.95005	1.54194e-92	2.30019e-91	neuroplastin	Q9Y639	protein_coding
FGD4	ENSG00000139132	10629	-0.948786	4.98968	1.7014e-45	1.21973e-44	FYVE, RhoGEF and PH domain containing 4	Q96M96	protein_coding
SMIM10L2B	ENSG00000196972	2817	-0.948471	3.69878	1.45685e-26	6.69036e-26	small integral membrane protein 10 like 2B	P0DMW5	protein_coding
RASSF8-AS1	ENSG00000246695	11316	-0.948219	4.61688	5.77588e-57	5.14142e-56			lncRNA
ZNF618	ENSG00000157657	10384	-0.947604	5.34066	4.56503e-63	4.48265e-62	zinc finger protein 618	Q5T7W0	protein_coding
CRADD	ENSG00000169372	4276	-0.946251	4.0443	9.86819e-35	5.60795e-34	CASP2 and RIPK1 domain containing adaptor with death domain	P78560	protein_coding
ANO5	ENSG00000171714	7638	-0.945001	6.86082	1.2136e-51	9.80353e-51	anoctamin 5	Q75V66	protein_coding
FAM83D	ENSG00000101447	2475	-0.944884	3.56546	7.42842e-32	3.95057e-31	family with sequence similarity 83 member D	Q9H4H8	protein_coding
QPRT	ENSG00000103485	3680	-0.944519	6.6698	4.66139e-52	3.79807e-51	quinolinate phosphoribosyltransferase	Q15274	protein_coding
SIAE	ENSG00000110013	8079	-0.944209	3.83382	4.76675e-36	2.79678e-35	sialic acid acetylesterase	Q9HAT2	protein_coding
PDE7A	ENSG00000205268	10601	-0.943465	6.09464	4.2066e-61	4.02041e-60	phosphodiesterase 7A	Q13946	protein_coding
SLC4A4	ENSG00000080493	9120	-0.942715	5.64224	3.11951e-80	3.94089e-79	solute carrier family 4 member 4	Q9Y6R1	protein_coding
COX4I1	ENSG00000131143	4816	-0.942572	7.57803	1.38114e-45	9.95324e-45	cytochrome c oxidase subunit 4I1	P13073	protein_coding
FIGN	ENSG00000182263	9942	-0.941974	6.62361	9.6625e-70	1.04702e-68	fidgetin, microtubule severing factor	Q5HY92	protein_coding
TMEM135	ENSG00000166575	10096	-0.940569	4.94837	6.59011e-30	3.33436e-29	transmembrane protein 135	Q86UB9	protein_coding
PMVK	ENSG00000163344	1002	-0.938438	4.01917	5.30647e-30	2.69326e-29	phosphomevalonate kinase	Q15126	protein_coding
ATP5PO	ENSG00000241837	3170	-0.937561	5.80908	5.55007e-71	6.13662e-70	ATP synthase peripheral stalk subunit OSCP	P48047	protein_coding
COL21A1	ENSG00000124749	6912	-0.937258	6.47499	1.03894e-62	1.01574e-61	collagen type XXI alpha 1 chain	Q96P44	protein_coding
MTSS2	ENSG00000132613	4986	-0.937187	6.83413	6.23835e-40	4.0697e-39	MTSS I-BAR domain containing 2	Q765P7	protein_coding
NDUFB4	ENSG00000065518	1877	-0.93635	5.60685	4.08732e-57	3.65105e-56	NADH:ubiquinone oxidoreductase subunit B4	O95168	protein_coding
SMC4	ENSG00000113810	8164	-0.936217	6.63358	1.06973e-38	6.74509e-38	structural maintenance of chromosomes 4	Q9NTJ3	protein_coding
PRDM6	ENSG00000061455	9230	-0.93614	4.28079	2.3463e-49	1.81823e-48	PR/SET domain 6	Q9NQX0	protein_coding
RBM24	ENSG00000112183	3425	-0.935541	8.50793	3.33753e-138	8.40297e-137	RNA binding motif protein 24	Q9BX46	protein_coding
RARB	ENSG00000077092	3697	-0.934935	5.36626	1.98223e-64	1.98456e-63	retinoic acid receptor beta	F1D8S6	protein_coding
GRID1	ENSG00000182771	6232	-0.932277	5.23478	3.51854e-56	3.09358e-55	glutamate ionotropic receptor delta type subunit 1	Q9ULK0	protein_coding
TDRP	ENSG00000180190	3613	-0.932051	4.47817	5.65209e-28	2.70674e-27	testis development related protein	Q86YL5	protein_coding
KIF18B	ENSG00000186185	4717	-0.931205	4.40405	9.00495e-41	5.96807e-40	kinesin family member 18B	Q86Y91	protein_coding
ZNF43	ENSG00000198521	8631	-0.930307	5.31684	7.27591e-55	6.24382e-54	zinc finger protein 43	P17038	protein_coding
OSBP2	ENSG00000184792	6632	-0.930216	6.09172	2.84028e-66	2.90703e-65	oxysterol binding protein 2	Q969R2	protein_coding
CAND2	ENSG00000144712	5587	-0.928527	6.74173	7.90289e-62	7.63875e-61	cullin associated and neddylation dissociated 2 (putative)	O75155	protein_coding
ZNF846	ENSG00000196605	3912	-0.928424	3.23815	4.56901e-25	2.00515e-24	zinc finger protein 846	Q147U1	protein_coding
TMEM65	ENSG00000164983	9029	-0.927955	7.06779	2.83826e-33	1.559e-32	transmembrane protein 65	Q6PI78	protein_coding
PNKD	ENSG00000127838	5184	-0.927648	5.74373	4.87711e-38	3.01781e-37	PNKD metallo-beta-lactamase domain containing	Q8N490	protein_coding
DNAJC9	ENSG00000213551	3218	-0.926933	4.34908	8.9955e-47	6.63487e-46	DnaJ heat shock protein family (Hsp40) member C9	Q8WXX5	protein_coding
CIB2	ENSG00000136425	2137	-0.924425	5.07022	4.88289e-38	3.02034e-37	calcium and integrin binding family member 2	O75838	protein_coding
TPM1	ENSG00000140416	13765	-0.92397	11.3582	9.00906e-85	1.21439e-83	tropomyosin 1	P09493	protein_coding
SYTL3	ENSG00000164674	2896	-0.923667	3.72668	4.73426e-34	2.64837e-33	synaptotagmin like 3	Q4VX76	protein_coding
PCDHB3	ENSG00000113205	3355	-0.923483	3.93965	6.68251e-39	4.24047e-38	protocadherin beta 3	Q9Y5E6	protein_coding
AC021504.1	ENSG00000267313	5180	-0.923014	3.29723	1.23968e-26	5.70034e-26			lncRNA
SELENOW	ENSG00000178980	5248	-0.922934	7.85689	1.23928e-54	1.05539e-53	selenoprotein W	P63302	protein_coding
H1-3	ENSG00000124575	776	-0.921634	4.1121	5.38617e-30	2.73293e-29	H1.3 linker histone, cluster member	P16402	protein_coding
PANK1	ENSG00000152782	7638	-0.920175	5.07084	2.11713e-50	1.66955e-49	pantothenate kinase 1	Q8TE04	protein_coding
POLD1	ENSG00000062822	4934	-0.919066	5.20114	1.31006e-29	6.57454e-29	DNA polymerase delta 1, catalytic subunit	P28340	protein_coding
AC011043.1	ENSG00000276256	2195	-0.919009	4.14298	8.06668e-26	3.62636e-25	uncharacterized LOC389831		protein_coding
FHL1	ENSG00000022267	5862	-0.918783	8.00795	2.60099e-98	4.24047e-97	four and a half LIM domains 1	Q13642	protein_coding
NDUFA1	ENSG00000125356	421	-0.91839	5.49656	1.55566e-45	1.11794e-44	NADH:ubiquinone oxidoreductase subunit A1	O15239	protein_coding
COL6A1	ENSG00000142156	5311	-0.918314	6.5668	2.17363e-50	1.71335e-49	collagen type VI alpha 1 chain	P12109	protein_coding
CPEB2	ENSG00000137449	7177	-0.917843	5.65913	2.18882e-48	1.65745e-47	cytoplasmic polyadenylation element binding protein 2	H0Y9D9	protein_coding
MRAS	ENSG00000158186	6258	-0.917583	7.00856	9.17493e-84	1.2157e-82	muscle RAS oncogene homolog	O14807	protein_coding
TRAK1	ENSG00000182606	10799	-0.917029	7.9171	2.43507e-81	3.12251e-80	trafficking kinesin protein 1	Q9UPV9	protein_coding
ZHX3	ENSG00000174306	11621	-0.916711	5.27768	2.12807e-55	1.8421e-54	zinc fingers and homeoboxes 3	Q9H4I2	protein_coding
RAB9B	ENSG00000123570	3772	-0.916527	4.75974	6.01555e-36	3.5237e-35	RAB9B, member RAS oncogene family	Q9NP90	protein_coding
DCLK2	ENSG00000170390	4416	-0.916139	6.39251	5.46785e-78	6.68579e-77	doublecortin like kinase 2	Q8N568	protein_coding
COX6C	ENSG00000164919	2712	-0.916125	5.73205	8.63985e-61	8.19619e-60	cytochrome c oxidase subunit 6C	P09669	protein_coding
SCN2B	ENSG00000149575	5353	-0.915795	3.73686	1.582e-36	9.38658e-36	sodium voltage-gated channel beta subunit 2	O60939	protein_coding
LBH	ENSG00000213626	4532	-0.915515	8.878	1.81647e-54	1.54326e-53	LBH regulator of WNT signaling pathway	Q53QV2	protein_coding
GTF2H5	ENSG00000272047	7565	-0.915042	3.69084	2.21734e-36	1.31172e-35	general transcription factor IIH subunit 5	Q6ZYL4	protein_coding
NPTN-IT1	ENSG00000281183	2283	-0.913462	5.46647	3.54354e-60	3.33156e-59			lncRNA
COL4A5	ENSG00000188153	11871	-0.912453	7.3018	7.73074e-109	1.42668e-107	collagen type IV alpha 5 chain	P29400	protein_coding
PPIC	ENSG00000168938	2082	-0.909983	5.01476	1.06948e-52	8.83065e-52	peptidylprolyl isomerase C	P45877	protein_coding
CYTH1	ENSG00000108669	7754	-0.909198	5.61941	4.89813e-64	4.87119e-63	cytohesin 1	Q15438	protein_coding
ANOS2P	ENSG00000241859	4420	-0.908491	3.43573	6.51759e-29	3.20878e-28			transcribed_unprocessed_pseudogene
UQCRB	ENSG00000156467	12600	-0.90816	6.40178	1.37113e-42	9.40049e-42	ubiquinol-cytochrome c reductase binding protein	P14927	protein_coding
NDUFA8	ENSG00000119421	804	-0.908065	5.3322	4.05215e-49	3.1199e-48	NADH:ubiquinone oxidoreductase subunit A8	P51970	protein_coding
B3GALT2	ENSG00000162630	3548	-0.907475	4.9137	7.99593e-49	6.11688e-48	beta-1,3-galactosyltransferase 2	O43825	protein_coding
TOB1	ENSG00000141232	2521	-0.907153	4.98717	1.63738e-56	1.44816e-55	transducer of ERBB2, 1	P50616	protein_coding
ZNF69	ENSG00000198429	3362	-0.904539	4.05417	1.65857e-31	8.74007e-31	zinc finger protein 69	Q9UC07	protein_coding
MACROH2A1	ENSG00000113648	17730	-0.904088	8.62651	2.07333e-123	4.41316e-122	macroH2A.1 histone	O75367	protein_coding
ALPK3	ENSG00000136383	10940	-0.903546	9.5532	8.39096e-70	9.09791e-69	alpha kinase 3	Q96L96	protein_coding
SAYSD1	ENSG00000112167	2923	-0.902158	3.54052	7.92722e-34	4.407e-33	SAYSVFN motif domain containing 1	Q9NPB0	protein_coding
MACROD2	ENSG00000172264	11428	-0.901745	3.57216	5.1166e-25	2.24271e-24	mono-ADP ribosylhydrolase 2	A1Z1Q3	protein_coding
ASPM	ENSG00000066279	10888	-0.900859	5.95734	4.11167e-29	2.03323e-28	abnormal spindle microtubule assembly	Q8IZT6	protein_coding
PDK3	ENSG00000067992	13555	-0.900321	5.86391	1.83137e-61	1.76066e-60	pyruvate dehydrogenase kinase 3	Q15120	protein_coding
POMK	ENSG00000185900	1877	-0.900307	5.08169	3.29207e-54	2.7811e-53	protein O-mannose kinase	Q9H5K3	protein_coding
TMOD1	ENSG00000136842	3676	-0.89836	8.07496	4.57498e-117	9.17096e-116	tropomodulin 1	P28289	protein_coding
MDM1	ENSG00000111554	6549	-0.897833	3.71565	1.10294e-27	5.24262e-27	Mdm1 nuclear protein	Q8TC05	protein_coding
AL117335.1	ENSG00000276649	1607	-0.896385	4.5721	5.79515e-40	3.78333e-39			lncRNA
KIFC3	ENSG00000140859	9600	-0.896012	4.43088	4.09793e-28	1.97037e-27	kinesin family member C3	Q9BVG8	protein_coding
ARHGEF9	ENSG00000131089	14543	-0.893464	7.39719	3.67061e-98	5.96257e-97	Cdc42 guanine nucleotide exchange factor 9	O43307	protein_coding
ENO3	ENSG00000108515	4292	-0.893459	8.4993	9.74717e-57	8.64638e-56	enolase 3	P13929	protein_coding
BCL9	ENSG00000116128	6331	-0.892237	6.35301	3.07106e-70	3.35829e-69	BCL9 transcription coactivator	O00512	protein_coding
AQP10	ENSG00000143595	2292	-0.891738	3.25787	5.39844e-25	2.36509e-24	aquaporin 10	Q96PS8	protein_coding
CACHD1	ENSG00000158966	7022	-0.891655	6.76831	7.88243e-85	1.06413e-83	cache domain containing 1	Q5VU97	protein_coding
MFSD11	ENSG00000092931	6587	-0.889963	5.39997	4.45568e-73	5.04179e-72	major facilitator superfamily domain containing 11	O43934	protein_coding
SLC47A1	ENSG00000142494	5719	-0.889822	4.38734	1.54783e-41	1.04008e-40	solute carrier family 47 member 1	Q96FL8	protein_coding
DMXL2	ENSG00000104093	13807	-0.888978	6.11975	2.60994e-53	2.18015e-52	Dmx like 2	Q8TDJ6	protein_coding
FGD6	ENSG00000180263	10044	-0.887772	7.40628	3.23944e-75	3.78026e-74	FYVE, RhoGEF and PH domain containing 6	Q6ZV73	protein_coding
ZNF462	ENSG00000148143	12190	-0.887053	7.40326	1.52141e-81	1.96075e-80	zinc finger protein 462	Q96JM2	protein_coding
ITGA1	ENSG00000213949	18545	-0.88705	4.10968	2.39028e-26	1.08987e-25	integrin subunit alpha 1	P56199	protein_coding
DDX60L	ENSG00000181381	12156	-0.884665	7.15691	1.14814e-36	6.83274e-36	DExD/H-box 60 like	H0Y8H0	protein_coding
CAP2	ENSG00000112186	3346	-0.88392	7.85712	2.86616e-94	4.37029e-93	cyclase associated actin cytoskeleton regulatory protein 2	P40123	protein_coding
SAMD4A	ENSG00000020577	12333	-0.883673	7.54009	1.86408e-92	2.77612e-91	sterile alpha motif domain containing 4A	Q9UPU9	protein_coding
PALLD	ENSG00000129116	10128	-0.883077	9.67201	5.36717e-128	1.19648e-126	palladin, cytoskeletal associated protein	B2RTX2	protein_coding
PERP	ENSG00000112378	4198	-0.881555	6.14072	1.74841e-47	1.30901e-46	p53 apoptosis effector related to PMP22	Q96FX8	protein_coding
PAFAH1B3	ENSG00000079462	1419	-0.881544	4.04372	8.23834e-31	4.2771e-30	platelet activating factor acetylhydrolase 1b catalytic subunit 3	Q15102	protein_coding
GPD1L	ENSG00000152642	4697	-0.88048	5.10359	2.46282e-46	1.8061e-45	glycerol-3-phosphate dehydrogenase 1 like	Q8N335	protein_coding
MCAM	ENSG00000076706	7422	-0.880427	6.90805	4.0578e-55	3.50066e-54	melanoma cell adhesion molecule	P43121	protein_coding
GIPR	ENSG00000010310	5069	-0.879852	3.22452	4.44501e-27	2.07268e-26	gastric inhibitory polypeptide receptor	P48546	protein_coding
GALT	ENSG00000213930	4407	-0.879273	4.22676	8.61393e-31	4.46951e-30	galactose-1-phosphate uridylyltransferase	P07902	protein_coding
ENAH	ENSG00000154380	15044	-0.878419	7.4602	1.72337e-62	1.68029e-61	ENAH actin regulator	Q8N8S7	protein_coding
CASP7	ENSG00000165806	3612	-0.877991	4.41702	5.71943e-38	3.52439e-37	caspase 7	P55210	protein_coding
ST3GAL4	ENSG00000110080	4465	-0.877004	5.26574	3.03472e-33	1.66537e-32	ST3 beta-galactoside alpha-2,3-sialyltransferase 4	Q11206	protein_coding
HEPH	ENSG00000089472	7113	-0.873798	8.1872	8.8268e-83	1.15588e-81	hephaestin	Q9BQS7	protein_coding
PCDHAC2	ENSG00000243232	6162	-0.872932	5.63851	3.68244e-48	2.78024e-47	protocadherin alpha subfamily C, 2	Q9Y5I4	protein_coding
TRIM68	ENSG00000167333	4254	-0.872589	3.53098	2.05944e-28	9.99623e-28	tripartite motif containing 68	Q6AZZ1	protein_coding
HEBP1	ENSG00000013583	3428	-0.871326	4.59636	5.45783e-38	3.36666e-37	heme binding protein 1	Q9NRV9	protein_coding
CHN1	ENSG00000128656	9402	-0.871305	5.40087	3.34618e-53	2.78864e-52	chimerin 1	P15882	protein_coding
CSPG4	ENSG00000173546	8290	-0.870888	3.94455	3.88031e-25	1.70919e-24	chondroitin sulfate proteoglycan 4	Q6UVK1	protein_coding
CIPC	ENSG00000198894	5271	-0.870262	6.14898	2.01087e-69	2.16717e-68	CLOCK interacting pacemaker	Q9C0C6	protein_coding
GTSE1	ENSG00000075218	4113	-0.868569	4.11551	1.21103e-28	5.9102e-28	G2 and S-phase expressed 1		protein_coding
ARMCX6	ENSG00000198960	2489	-0.867732	4.05268	1.54087e-40	1.0167e-39	armadillo repeat containing X-linked 6	Q7L4S7	protein_coding
H2BC5	ENSG00000158373	871	-0.867213	5.15169	7.97009e-27	3.68377e-26	H2B clustered histone 5	P58876	protein_coding
LYNX1	ENSG00000180155	5022	-0.865945	5.45507	5.19981e-35	2.98244e-34	Ly6/neurotoxin 1	P0DP58	protein_coding
ATG16L2	ENSG00000168010	8519	-0.86526	3.73253	7.9391e-29	3.89471e-28	autophagy related 16 like 2	Q8NAA4	protein_coding
SMAD9	ENSG00000120693	5723	-0.864735	3.46305	1.69558e-26	7.76876e-26	SMAD family member 9	O15198	protein_coding
COX6B1	ENSG00000126267	1369	-0.86398	7.10967	4.54912e-30	2.31215e-29	cytochrome c oxidase subunit 6B1	P14854	protein_coding
NDUFAF5	ENSG00000101247	7158	-0.863943	4.78349	1.48965e-41	1.00249e-40	NADH:ubiquinone oxidoreductase complex assembly factor 5	Q5TEU4	protein_coding
ARHGEF3	ENSG00000163947	6594	-0.86388	5.80923	1.96729e-70	2.15655e-69	Rho guanine nucleotide exchange factor 3	Q9NR81	protein_coding
MRPL35	ENSG00000132313	3825	-0.863447	4.94208	9.11062e-49	6.95773e-48	mitochondrial ribosomal protein L35	Q9NZE8	protein_coding
BMT2	ENSG00000164603	4097	-0.861457	6.38017	3.24361e-25	1.43261e-24	base methyltransferase of 25S rRNA 2 homolog	Q1RMZ1	protein_coding
COQ10A	ENSG00000135469	3243	-0.861071	4.08089	4.47642e-39	2.85168e-38	coenzyme Q10A	Q96MF6	protein_coding
BBS2	ENSG00000125124	8141	-0.860841	4.62154	1.44354e-40	9.52835e-40	Bardet-Biedl syndrome 2	J3QLW0	protein_coding
EIF2AK4	ENSG00000128829	11988	-0.859699	6.20088	9.34858e-78	1.1392e-76	eukaryotic translation initiation factor 2 alpha kinase 4	Q9P2K8	protein_coding
TRIM13	ENSG00000204977	8096	-0.858264	4.88368	1.72154e-34	9.72769e-34	tripartite motif containing 13	O60858	protein_coding
ADAMTSL4	ENSG00000143382	6432	-0.855421	5.63995	1.20078e-37	7.34377e-37	ADAMTS like 4	Q6UY14	protein_coding
TPI1	ENSG00000111669	2700	-0.854923	8.14526	1.98964e-51	1.60075e-50	triosephosphate isomerase 1	P60174	protein_coding
CNKSR2	ENSG00000149970	31865	-0.854914	4.34219	7.23179e-29	3.55064e-28	connector enhancer of kinase suppressor of Ras 2	Q8WXI2	protein_coding
CASP8AP2	ENSG00000118412	8171	-0.85296	5.44134	2.97339e-34	1.66959e-33	caspase 8 associated protein 2	A0A096LP21	protein_coding
RGS5	ENSG00000143248	6624	-0.850811	6.98082	2.79097e-37	1.6936e-36	regulator of G protein signaling 5	O15539	protein_coding
NDUFV1	ENSG00000167792	5057	-0.849626	7.19053	3.60139e-41	2.40734e-40	NADH:ubiquinone oxidoreductase core subunit V1	P49821	protein_coding
SLC25A12	ENSG00000115840	6126	-0.848591	6.81124	9.22919e-84	1.22198e-82	solute carrier family 25 member 12	O75746	protein_coding
NREP	ENSG00000134986	9308	-0.84836	10.4673	3.76813e-70	4.1105e-69	neuronal regeneration related protein	Q16612	protein_coding
ATP5PB	ENSG00000116459	3138	-0.846595	7.42799	1.48121e-92	2.21328e-91	ATP synthase peripheral stalk-membrane subunit b	P24539	protein_coding
STK26	ENSG00000134602	3317	-0.846366	5.24876	3.97648e-46	2.89715e-45	serine/threonine kinase 26	Q9P289	protein_coding
H2AZ2	ENSG00000105968	7003	-0.846062	7.63053	2.66229e-66	2.7311e-65	H2A.Z variant histone 2	Q71UI9	protein_coding
NFYB	ENSG00000120837	4899	-0.844966	3.87198	9.06628e-28	4.31752e-27	nuclear transcription factor Y subunit beta	P25208	protein_coding
FASTKD1	ENSG00000138399	5692	-0.844323	5.81439	4.02416e-32	2.15098e-31	FAST kinase domains 1	Q53R41	protein_coding
NFATC2	ENSG00000101096	8286	-0.841233	4.04907	3.36974e-31	1.76379e-30	nuclear factor of activated T cells 2	Q13469	protein_coding
FOXM1	ENSG00000111206	4919	-0.841025	5.12107	2.94741e-44	2.07969e-43	forkhead box M1	Q08050	protein_coding
DNASE1L1	ENSG00000013563	4132	-0.840633	4.23534	1.98996e-32	1.07264e-31	deoxyribonuclease 1 like 1	P49184	protein_coding
MPPED2	ENSG00000066382	8197	-0.839702	6.4084	6.2957e-75	7.31339e-74	metallophosphoesterase domain containing 2	Q15777	protein_coding
MDH2	ENSG00000146701	3641	-0.839694	7.72308	3.5964e-59	3.32022e-58	malate dehydrogenase 2	P40926	protein_coding
LIMS2	ENSG00000072163	8487	-0.839601	7.53716	1.22907e-42	8.4362e-42	LIM zinc finger domain containing 2	Q7Z4I7	protein_coding
EVL	ENSG00000196405	10482	-0.839513	6.5484	1.42688e-51	1.15005e-50	Enah/Vasp-like	Q9UI08	protein_coding
DAPK2	ENSG00000035664	13612	-0.837698	4.53586	5.31589e-45	3.78821e-44	death associated protein kinase 2	Q9UIK4	protein_coding
CPS1	ENSG00000021826	11018	-0.837647	3.93414	1.07286e-32	5.82156e-32	carbamoyl-phosphate synthase 1	P31327	protein_coding
RPA2	ENSG00000117748	1981	-0.835952	4.86149	1.69826e-41	1.13988e-40	replication protein A2	P15927	protein_coding
CYB5R3	ENSG00000100243	5797	-0.83594	7.78228	6.2849e-52	5.10695e-51	cytochrome b5 reductase 3	P00387	protein_coding
CDH13	ENSG00000140945	11025	-0.835203	3.73394	1.0019e-29	5.05355e-29	cadherin 13	P55290	protein_coding
ATP5ME	ENSG00000169020	932	-0.833541	5.13687	1.62017e-25	7.23258e-25	ATP synthase membrane subunit e	P56385	protein_coding
PPM1L	ENSG00000163590	12442	-0.833187	5.05336	1.76045e-37	1.07336e-36	protein phosphatase, Mg2+/Mn2+ dependent 1L	Q5SGD2	protein_coding
NEMP1	ENSG00000166881	5730	-0.831108	4.49745	8.33224e-33	4.52809e-32	nuclear envelope integral membrane protein 1	O14524	protein_coding
CEP120	ENSG00000168944	6115	-0.831025	5.44369	1.37802e-50	1.09247e-49	centrosomal protein 120	Q8N960	protein_coding
NIPSNAP3B	ENSG00000165028	5630	-0.830018	3.73401	2.61359e-26	1.18987e-25	nipsnap homolog 3B	Q9BS92	protein_coding
TDP2	ENSG00000111802	2977	-0.82828	5.18648	2.4373e-42	1.6621e-41	tyrosyl-DNA phosphodiesterase 2	O95551	protein_coding
CORO1C	ENSG00000110880	6532	-0.826754	6.23539	1.24864e-68	1.3281e-67	coronin 1C	Q9ULV4	protein_coding
ZNF431	ENSG00000196705	14132	-0.826195	5.74381	4.30207e-37	2.59297e-36	zinc finger protein 431	Q8TF32	protein_coding
MYL6	ENSG00000092841	4424	-0.825732	7.96666	6.47011e-49	4.95599e-48	myosin light chain 6	P60660	protein_coding
CENPF	ENSG00000117724	11673	-0.825285	6.95645	4.13401e-47	3.07449e-46	centromere protein F	P49454	protein_coding
PPP1R13B	ENSG00000088808	9573	-0.823923	7.68115	4.03029e-87	5.63643e-86	protein phosphatase 1 regulatory subunit 13B	Q96KQ4	protein_coding
TOP2B	ENSG00000077097	6044	-0.822914	8.08789	5.51829e-36	3.23454e-35	DNA topoisomerase II beta	Q02880	protein_coding
LSM11	ENSG00000155858	6567	-0.821899	4.058	6.96578e-26	3.13776e-25	LSM11, U7 small nuclear RNA associated	P83369	protein_coding
SYT9	ENSG00000170743	4774	-0.821243	5.20967	4.18259e-42	2.8447e-41	synaptotagmin 9	Q86SS6	protein_coding
YWHAH	ENSG00000128245	2392	-0.820868	6.22021	5.42937e-73	6.12806e-72	tyrosine 3-monooxygenase/tryptophan 5-monooxygenase activation protein eta	Q04917	protein_coding
THSD4	ENSG00000187720	15837	-0.820727	8.07937	1.21522e-78	1.50232e-77	thrombospondin type 1 domain containing 4	Q6ZMP0	protein_coding
DNAJC6	ENSG00000116675	6958	-0.820597	7.23608	2.39158e-88	3.41673e-87	DnaJ heat shock protein family (Hsp40) member C6	O75061	protein_coding
TPTEP2	ENSG00000244627	3851	-0.820427	5.34398	5.50745e-50	4.30708e-49			transcribed_unprocessed_pseudogene
TPX2	ENSG00000088325	3605	-0.819633	5.60403	2.36516e-43	1.64678e-42	TPX2 microtubule nucleation factor	Q9ULW0	protein_coding
TFDP2	ENSG00000114126	11897	-0.818192	6.76639	2.19762e-68	2.33331e-67	transcription factor Dp-2	Q14188	protein_coding
GPD2	ENSG00000115159	7165	-0.81802	5.07201	5.45954e-33	2.98143e-32	glycerol-3-phosphate dehydrogenase 2	P43304	protein_coding
NDUFS3	ENSG00000213619	3651	-0.817341	5.47689	7.93995e-33	4.31622e-32	NADH:ubiquinone oxidoreductase core subunit S3	O75489	protein_coding
AKR7A2	ENSG00000053371	1781	-0.817109	4.54709	1.02443e-29	5.16135e-29	aldo-keto reductase family 7 member A2	O43488	protein_coding
ARHGEF26	ENSG00000114790	5459	-0.816789	3.64172	2.09188e-27	9.87001e-27	Rho guanine nucleotide exchange factor 26	Q96DR7	protein_coding
SIPA1L3	ENSG00000105738	10352	-0.814348	5.42987	5.28656e-38	3.26327e-37	signal induced proliferation associated 1 like 3	O60292	protein_coding
BAMBI	ENSG00000095739	2139	-0.813411	6.0734	4.73403e-50	3.70708e-49	BMP and activin membrane bound inhibitor	Q13145	protein_coding
NDN	ENSG00000182636	1906	-0.812368	4.95332	2.94949e-30	1.5094e-29	necdin, MAGE family member	Q99608	protein_coding
EFNA5	ENSG00000184349	5745	-0.809338	6.15702	3.55031e-57	3.17453e-56	ephrin A5	P52803	protein_coding
IGFBP7	ENSG00000163453	1930	-0.808609	5.26806	1.66064e-26	7.61063e-26	insulin like growth factor binding protein 7	Q16270	protein_coding
MRTFB	ENSG00000186260	16580	-0.808435	6.06414	1.97637e-58	1.80138e-57	myocardin related transcription factor B	I3L2S3	protein_coding
ITGB5	ENSG00000082781	6515	-0.807636	6.0108	5.37768e-47	3.98617e-46	integrin subunit beta 5	P18084	protein_coding
IPO5P1	ENSG00000269837	2887	-0.806807	3.73623	6.21601e-31	3.23092e-30			transcribed_processed_pseudogene
KATNAL1	ENSG00000102781	8172	-0.804972	5.5279	5.61596e-37	3.37297e-36	katanin catalytic subunit A1 like 1	Q9BW62	protein_coding
KDM6A	ENSG00000147050	7316	-0.80396	7.12685	1.85137e-61	1.77893e-60	lysine demethylase 6A	O15550	protein_coding
ZFP36L1	ENSG00000185650	5160	-0.803939	8.01602	8.03914e-69	8.59156e-68	ZFP36 ring finger protein like 1	Q07352	protein_coding
ETFDH	ENSG00000171503	4493	-0.802971	5.16519	6.69359e-49	5.12498e-48	electron transfer flavoprotein dehydrogenase	Q16134	protein_coding
EPB41L1	ENSG00000088367	9676	-0.802855	4.14401	4.05576e-32	2.16658e-31	erythrocyte membrane protein band 4.1 like 1	Q9H4G0	protein_coding
SMARCD3	ENSG00000082014	5198	-0.802688	6.49034	4.73534e-49	3.63965e-48	SWI/SNF related, matrix associated, actin dependent regulator of chromatin, subfamily d, member 3	Q6STE5	protein_coding
MSRB2	ENSG00000148450	1979	-0.80204	4.45404	1.00825e-39	6.5489e-39	methionine sulfoxide reductase B2	Q9Y3D2	protein_coding
ZIK1	ENSG00000171649	5370	-0.801825	4.09543	2.33022e-28	1.1283e-27	zinc finger protein interacting with K protein 1	Q3SY52	protein_coding
AC078846.1	ENSG00000273329	7083	-0.80073	3.88277	8.77915e-31	4.5526e-30			lncRNA
DMAC1	ENSG00000137038	2728	-0.799983	5.1751	8.97822e-35	5.11356e-34	distal membrane arm assembly complex 1		protein_coding
DNAJC15	ENSG00000120675	8031	-0.799764	5.22965	5.36046e-32	2.85758e-31	DnaJ heat shock protein family (Hsp40) member C15	Q9Y5T4	protein_coding
ATP5PD	ENSG00000167863	3231	-0.798823	6.56896	4.54661e-34	2.54499e-33	ATP synthase peripheral stalk subunit d	O75947	protein_coding
CIAO2A	ENSG00000166797	2260	-0.797583	4.06714	3.68573e-26	1.67161e-25	cytosolic iron-sulfur assembly component 2A	Q9H5X1	protein_coding
STXBP6	ENSG00000168952	8067	-0.797296	4.38542	2.22686e-28	1.07942e-27	syntaxin binding protein 6	Q8NFX7	protein_coding
COX7C	ENSG00000127184	1969	-0.797235	7.53849	8.27623e-54	6.96206e-53	cytochrome c oxidase subunit 7C	P15954	protein_coding
SLC25A11	ENSG00000108528	2471	-0.796695	5.98202	1.31519e-35	7.65386e-35	solute carrier family 25 member 11	Q02978	protein_coding
ARHGAP11A	ENSG00000198826	6406	-0.794736	4.70864	2.37375e-32	1.27682e-31	Rho GTPase activating protein 11A	Q6P4F7	protein_coding
MIR1915HG	ENSG00000204682	3799	-0.794353	4.85555	5.47185e-38	3.37415e-37			lncRNA
TM7SF3	ENSG00000064115	5504	-0.792834	4.97586	8.10458e-44	5.68495e-43	transmembrane 7 superfamily member 3	Q9NS93	protein_coding
TBC1D1	ENSG00000065882	9035	-0.792803	7.50804	3.14537e-78	3.86447e-77	TBC1 domain family member 1	Q86TI0	protein_coding
MAP2K3	ENSG00000034152	3775	-0.792166	4.11098	1.58117e-25	7.062e-25	mitogen-activated protein kinase kinase 3	P46734	protein_coding
PRMT7	ENSG00000132600	9458	-0.791448	5.19351	2.3924e-40	1.57392e-39	protein arginine methyltransferase 7	Q9NVM4	protein_coding
UQCRC1	ENSG00000010256	3204	-0.789752	7.74959	8.60182e-42	5.80623e-41	ubiquinol-cytochrome c reductase core protein 1	P31930	protein_coding
COL4A2	ENSG00000134871	19271	-0.788815	9.48645	5.444e-45	3.87796e-44	collagen type IV alpha 2 chain	P08572	protein_coding
CRTAP	ENSG00000170275	6660	-0.788182	6.24425	1.66294e-56	1.47004e-55	cartilage associated protein	O75718	protein_coding
KIF4A	ENSG00000090889	4573	-0.78757	3.94139	2.10346e-32	1.13313e-31	kinesin family member 4A	O95239	protein_coding
ZBTB12	ENSG00000204366	1963	-0.787097	3.70956	5.79578e-28	2.77481e-27	zinc finger and BTB domain containing 12	Q9Y330	protein_coding
WWP1	ENSG00000123124	6527	-0.78569	6.78054	9.92264e-52	8.03007e-51	WW domain containing E3 ubiquitin protein ligase 1	Q9H0M0	protein_coding
KRT8P46	ENSG00000248971	1426	-0.783354	3.9275	3.06483e-29	1.52187e-28			processed_pseudogene
PDE4DIP	ENSG00000178104	27623	-0.782871	9.35182	1.61384e-88	2.3093e-87	phosphodiesterase 4D interacting protein	Q5VU43	protein_coding
PPP2R5D	ENSG00000112640	3260	-0.782084	5.23266	1.2155e-36	7.2264e-36	protein phosphatase 2 regulatory subunit B'delta	Q14738	protein_coding
SYDE2	ENSG00000097096	6405	-0.78208	5.9828	2.14875e-58	1.95712e-57	synapse defective Rho GTPase homolog 2	Q5VT97	protein_coding
RADIL	ENSG00000157927	6513	-0.781177	4.4009	6.82239e-28	3.26108e-27	Rap associating with DIL domain	Q96JH8	protein_coding
CDH2	ENSG00000170558	4634	-0.780608	9.29037	3.51913e-96	5.53568e-95	cadherin 2	P19022	protein_coding
TSPY26P	ENSG00000235217	4051	-0.778109	4.12535	8.9619e-30	4.52417e-29			transcribed_processed_pseudogene
TEAD2	ENSG00000074219	2980	-0.77761	5.95407	6.46242e-41	4.29413e-40	TEA domain transcription factor 2	Q15562	protein_coding
MYO5C	ENSG00000128833	10051	-0.777131	4.37093	4.56344e-25	2.00319e-24	myosin VC	Q9NQX4	protein_coding
ZNF106	ENSG00000103994	12226	-0.775949	8.8288	5.47374e-86	7.51422e-85	zinc finger protein 106	Q9H2Y7	protein_coding
ESRRG	ENSG00000196482	10932	-0.775254	7.08404	9.31456e-49	7.11045e-48	estrogen related receptor gamma	P62508	protein_coding
KIF23	ENSG00000137807	6576	-0.775179	4.91173	8.55423e-31	4.43982e-30	kinesin family member 23	Q02241	protein_coding
NDUFA9	ENSG00000139180	10391	-0.773487	5.36372	7.10703e-38	4.37192e-37	NADH:ubiquinone oxidoreductase subunit A9	Q16795	protein_coding
KIDINS220	ENSG00000134313	15361	-0.773366	9.03922	9.58865e-97	1.52169e-95	kinase D interacting substrate 220	Q9ULH0	protein_coding
LINC00888	ENSG00000240024	2131	-0.772906	4.26638	2.72223e-32	1.46207e-31			transcribed_unprocessed_pseudogene
CISD1	ENSG00000122873	2753	-0.772204	4.95853	1.43988e-29	7.22201e-29	CDGSH iron sulfur domain 1	Q9NZ45	protein_coding
ATP5PF	ENSG00000154723	2043	-0.771626	5.80868	1.00789e-31	5.34744e-31	ATP synthase peripheral stalk subunit F6	P18859	protein_coding
CALM3	ENSG00000160014	5235	-0.770949	7.75873	4.16591e-51	3.33068e-50	calmodulin 3	P0DP25	protein_coding
ACO2	ENSG00000100412	4049	-0.768838	8.66116	3.20226e-41	2.14134e-40	aconitase 2	Q99798	protein_coding
PLBD1	ENSG00000121316	2375	-0.768627	3.50344	3.93996e-26	1.78465e-25	phospholipase B domain containing 1	Q6P4A8	protein_coding
CTTNBP2	ENSG00000077063	6969	-0.768174	5.18457	5.62249e-35	3.22074e-34	cortactin binding protein 2	Q8WZ74	protein_coding
GPX7	ENSG00000116157	1692	-0.766919	4.03043	1.3424e-27	6.36394e-27	glutathione peroxidase 7	Q96SL4	protein_coding
AMY2B	ENSG00000240038	7491	-0.766503	5.55527	2.61769e-36	1.54651e-35	amylase alpha 2B	P19961	protein_coding
ABCB7	ENSG00000131269	5364	-0.766501	5.35222	3.57556e-45	2.55514e-44	ATP binding cassette subfamily B member 7	O75027	protein_coding
GABARAPL2	ENSG00000034713	3010	-0.765781	5.785	1.02639e-31	5.44234e-31	GABA type A receptor associated protein like 2	P60520	protein_coding
NCAPD3	ENSG00000151503	10970	-0.76574	5.14924	1.62156e-47	1.21505e-46	non-SMC condensin II complex subunit D3	P42695	protein_coding
HIPK3	ENSG00000110422	8164	-0.765624	8.90859	2.82204e-62	2.74551e-61	homeodomain interacting protein kinase 3	Q9H422	protein_coding
CYC1	ENSG00000179091	1963	-0.7645	6.67284	1.72505e-30	8.87358e-30	cytochrome c1	P08574	protein_coding
PDHA1	ENSG00000131828	4506	-0.764314	7.54668	6.51848e-84	8.65633e-83	pyruvate dehydrogenase E1 subunit alpha 1	P08559	protein_coding
DENND5A	ENSG00000184014	8608	-0.764172	8.68764	1.2848e-77	1.55927e-76	DENN domain containing 5A	Q6IQ26	protein_coding
ZC3H6	ENSG00000188177	11800	-0.764113	5.73891	1.64512e-39	1.06124e-38	zinc finger CCCH-type containing 6	P61129	protein_coding
IL1RAPL1	ENSG00000169306	3616	-0.763268	4.82267	1.03396e-31	5.48086e-31	interleukin 1 receptor accessory protein like 1	Q9NZN1	protein_coding
LGALS3BP	ENSG00000108679	3422	-0.763204	8.39826	1.52186e-38	9.54216e-38	galectin 3 binding protein	Q08380	protein_coding
UQCRQ	ENSG00000164405	2218	-0.762847	6.13297	6.73322e-32	3.58511e-31	ubiquinol-cytochrome c reductase complex III subunit VII	O14949	protein_coding
RMDN1	ENSG00000176623	5552	-0.762822	5.60272	3.40169e-38	2.1129e-37	regulator of microtubule dynamics 1	Q96DB5	protein_coding
DMD	ENSG00000198947	18910	-0.762738	9.57809	3.83358e-84	5.10222e-83	dystrophin	Q14172	protein_coding
HAND2-AS1	ENSG00000237125	21212	-0.761218	8.43791	1.76492e-82	2.30612e-81			lncRNA
PHKA2	ENSG00000044446	8547	-0.75962	6.16388	5.42844e-61	5.17436e-60	phosphorylase kinase regulatory subunit alpha 2	P46019	protein_coding
CABIN1	ENSG00000099991	9388	-0.759221	7.28843	1.09331e-35	6.37296e-35	calcineurin binding protein 1	Q9Y6J0	protein_coding
ATP5F1B	ENSG00000110955	2238	-0.758267	9.91672	1.56907e-50	1.24228e-49	ATP synthase F1 subunit beta	P06576	protein_coding
GNG12	ENSG00000172380	4715	-0.758145	6.64175	6.42802e-30	3.25511e-29	G protein subunit gamma 12	Q9UBI6	protein_coding
PRELID2	ENSG00000186314	5375	-0.756952	4.28844	4.51369e-31	2.3543e-30	PRELI domain containing 2	Q8N945	protein_coding
SCRN2	ENSG00000141295	2999	-0.7567	4.45695	5.6172e-33	3.06659e-32	secernin 2	Q96FV2	protein_coding
GOT2	ENSG00000125166	3751	-0.756417	7.38223	5.39171e-76	6.36656e-75	glutamic-oxaloacetic transaminase 2	P00505	protein_coding
DARS2	ENSG00000117593	7353	-0.755679	5.26368	6.40041e-39	4.06428e-38	aspartyl-tRNA synthetase 2, mitochondrial	Q6PI48	protein_coding
NOS1AP	ENSG00000198929	7854	-0.755185	4.21692	1.74746e-25	7.79108e-25	nitric oxide synthase 1 adaptor protein	O75052	protein_coding
RNF150	ENSG00000170153	11012	-0.754297	8.44449	7.19579e-77	8.60467e-76	ring finger protein 150	Q9ULK6	protein_coding
GLRB	ENSG00000109738	3391	-0.754087	4.54308	1.31983e-37	8.06356e-37	glycine receptor beta	P48167	protein_coding
PDK2	ENSG00000005882	5471	-0.752993	6.60627	3.14561e-42	2.14431e-41	pyruvate dehydrogenase kinase 2	Q15119	protein_coding
SDHC	ENSG00000143252	3709	-0.752779	5.84595	3.57534e-55	3.08742e-54	succinate dehydrogenase complex subunit C	Q99643	protein_coding
MRPS6	ENSG00000243927	4273	-0.751832	5.2033	1.54695e-46	1.13818e-45	mitochondrial ribosomal protein S6	P82932	protein_coding
MTARC2	ENSG00000117791	2597	-0.751199	5.23304	9.00069e-35	5.12473e-34	mitochondrial amidoxime reducing component 2	Q969Z3	protein_coding
SYTL5	ENSG00000147041	4820	-0.750807	5.59562	1.30226e-45	9.39987e-45	synaptotagmin like 5	Q8TDW5	protein_coding
ZMIZ1	ENSG00000108175	11117	-0.750223	7.90564	3.65905e-67	3.80597e-66	zinc finger MIZ-type containing 1	Q9ULJ6	protein_coding
CRY2	ENSG00000121671	6200	-0.749693	6.83769	3.44937e-36	2.03049e-35	cryptochrome circadian regulator 2	Q49AN0	protein_coding
TBC1D9	ENSG00000109436	5851	-0.749488	6.05552	3.57758e-51	2.86414e-50	TBC1 domain family member 9	Q6ZT07	protein_coding
ARHGAP26	ENSG00000145819	17158	-0.749417	7.03527	1.99926e-70	2.19026e-69	Rho GTPase activating protein 26	Q9UNA1	protein_coding
PTGFRN	ENSG00000134247	6488	-0.749357	7.50398	1.27032e-66	1.31142e-65	prostaglandin F2 receptor inhibitor	Q9P2B2	protein_coding
MOCS2	ENSG00000164172	6010	-0.749357	5.00922	3.40134e-27	1.59266e-26	molybdenum cofactor synthesis 2	O96033	protein_coding
SSBP3	ENSG00000157216	5227	-0.749356	6.37428	1.93078e-52	1.58618e-51	single stranded DNA binding protein 3	Q9BWW4	protein_coding
YPEL1	ENSG00000100027	4681	-0.749351	4.95119	3.63829e-40	2.3848e-39	yippee like 1	O60688	protein_coding
REXO5	ENSG00000005189	4114	-0.749198	4.43071	8.6912e-36	5.0744e-35	RNA exonuclease 5	Q96IC2	protein_coding
LPP	ENSG00000145012	25535	-0.749185	8.43425	6.05048e-42	4.09798e-41	LIM domain containing preferred translocation partner in lipoma	Q93052	protein_coding
INTS2	ENSG00000108506	8627	-0.748952	4.83008	1.84586e-26	8.44866e-26	integrator complex subunit 2	Q9H0H0	protein_coding
OGDH	ENSG00000105953	5210	-0.74816	8.07514	1.53684e-45	1.10575e-44	oxoglutarate dehydrogenase	Q02218	protein_coding
MCC	ENSG00000171444	10739	-0.747928	7.93418	2.13662e-72	2.39647e-71	MCC regulator of WNT signaling pathway	P23508	protein_coding
ATP5MPL	ENSG00000156411	3415	-0.747694	5.73984	2.66107e-37	1.61532e-36	ATP synthase membrane subunit 6.8PL	P56378	protein_coding
SUOX	ENSG00000139531	5008	-0.747003	5.16915	4.50742e-32	2.40571e-31	sulfite oxidase	P51687	protein_coding
RELN	ENSG00000189056	12784	-0.745899	7.4808	2.6329e-71	2.91655e-70	reelin	P78509	protein_coding
MIR600HG	ENSG00000236901	5984	-0.745543	4.56084	9.94399e-28	4.72795e-27			lncRNA
PRKACA	ENSG00000072062	6162	-0.745387	7.89523	1.62054e-48	1.23077e-47	protein kinase cAMP-activated catalytic subunit alpha	P17612	protein_coding
OSBPL1A	ENSG00000141447	8029	-0.745316	4.31445	1.80666e-33	9.96335e-33	oxysterol binding protein like 1A	Q9BXW6	protein_coding
CTPS2	ENSG00000047230	5531	-0.745005	5.03495	3.36337e-42	2.29101e-41	CTP synthase 2	Q9NRF8	protein_coding
ANKRD50	ENSG00000151458	8798	-0.742994	8.2461	1.92245e-52	1.58079e-51	ankyrin repeat domain 50	Q9ULJ7	protein_coding
CCP110	ENSG00000103540	10142	-0.742682	4.83636	3.13741e-25	1.38708e-24	centriolar coiled-coil protein 110	O43303	protein_coding
AURKA	ENSG00000087586	2928	-0.741547	4.67771	2.05551e-35	1.18988e-34	aurora kinase A	A3KFJ0	protein_coding
SERINC5	ENSG00000164300	9539	-0.741023	6.98001	9.31843e-69	9.92912e-68	serine incorporator 5	A0A0J9YYI4	protein_coding
GAS6	ENSG00000183087	6015	-0.740973	6.68978	1.18659e-28	5.79253e-28	growth arrest specific 6	Q14393	protein_coding
RNPC3	ENSG00000185946	6867	-0.740294	6.30631	9.73426e-32	5.16611e-31	RNA binding region (RNP1, RRM) containing 3	Q96LT9	protein_coding
DCHS1	ENSG00000166341	10713	-0.7399	7.71745	9.44209e-38	5.78845e-37	dachsous cadherin-related 1	Q96JQ0	protein_coding
CNP	ENSG00000173786	7413	-0.73988	6.2636	1.741e-37	1.06186e-36	2',3'-cyclic nucleotide 3' phosphodiesterase	P09543	protein_coding
SLC35E2A	ENSG00000215790	7713	-0.739414	5.79063	1.29019e-38	8.10662e-38	solute carrier family 35 member E2A	P0CK97	protein_coding
PRXL2A	ENSG00000122378	6520	-0.738227	6.17782	1.46255e-49	1.13683e-48	peroxiredoxin like 2A	Q9BRX8	protein_coding
PIK3R1	ENSG00000145675	10731	-0.737013	7.98097	7.25283e-48	5.45746e-47	phosphoinositide-3-kinase regulatory subunit 1	P27986	protein_coding
VCAN	ENSG00000038427	14678	-0.735815	9.64297	8.66099e-61	8.21189e-60	versican	P13611	protein_coding
NMNAT1	ENSG00000173614	4610	-0.735593	3.86374	1.10999e-25	4.9737e-25	nicotinamide nucleotide adenylyltransferase 1	Q9HAN9	protein_coding
RSRC1	ENSG00000174891	5117	-0.733467	3.92339	7.31959e-28	3.49688e-27	arginine and serine rich coiled-coil 1	Q96IZ7	protein_coding
NDUFB10	ENSG00000140990	1040	-0.733101	5.66912	2.5998e-27	1.22086e-26	NADH:ubiquinone oxidoreductase subunit B10	O96000	protein_coding
NCAM1	ENSG00000149294	12737	-0.733084	8.86234	4.71634e-83	6.20788e-82	neural cell adhesion molecule 1	P13591	protein_coding
PRDX2	ENSG00000167815	2034	-0.732323	8.21978	8.1067e-35	4.62602e-34	peroxiredoxin 2	P32119	protein_coding
SGCB	ENSG00000163069	4358	-0.731992	6.06736	4.02004e-46	2.9277e-45	sarcoglycan beta	Q16585	protein_coding
MGME1	ENSG00000125871	2231	-0.731255	4.06274	1.19982e-30	6.19498e-30	mitochondrial genome maintenance exonuclease 1	Q9BQP7	protein_coding
TEAD1	ENSG00000187079	10700	-0.731236	8.44637	1.07692e-69	1.16624e-68	TEA domain transcription factor 1	H0YE88	protein_coding
MAPKBP1	ENSG00000137802	10357	-0.730038	6.3561	1.03742e-31	5.4976e-31	mitogen-activated protein kinase binding protein 1	O60336	protein_coding
KLHL4	ENSG00000102271	6158	-0.728811	4.21221	2.11209e-25	9.39341e-25	kelch like family member 4	Q9C0H6	protein_coding
TRIM55	ENSG00000147573	3079	-0.728651	7.13348	1.99218e-69	2.14831e-68	tripartite motif containing 55	Q9BYV6	protein_coding
UBE2E3	ENSG00000170035	2974	-0.727862	5.38644	1.04153e-33	5.77404e-33	ubiquitin conjugating enzyme E2 E3	Q969T4	protein_coding
LPAR3	ENSG00000171517	3536	-0.727835	4.12788	9.26006e-31	4.79781e-30	lysophosphatidic acid receptor 3	Q9UBY5	protein_coding
LRBA	ENSG00000198589	16757	-0.727249	7.75751	1.72822e-75	2.02466e-74	LPS responsive beige-like anchor protein	P50851	protein_coding
NUP205	ENSG00000155561	7621	-0.726593	5.81816	2.9095e-54	2.46255e-53	nucleoporin 205	Q92621	protein_coding
DRAM2	ENSG00000156171	3138	-0.726571	4.62085	1.9945e-29	9.95915e-29	DNA damage regulated autophagy modulator 2	Q6UX65	protein_coding
MTF2	ENSG00000143033	5907	-0.725964	4.8332	2.19914e-35	1.27154e-34	metal response element binding transcription factor 2	Q9Y483	protein_coding
PCDHB2	ENSG00000112852	4098	-0.725228	5.3447	1.89379e-46	1.3928e-45	protocadherin beta 2	Q9Y5E7	protein_coding
NIPSNAP1	ENSG00000184117	2983	-0.724146	5.32929	4.31745e-33	2.3656e-32	nipsnap homolog 1	Q9BPW8	protein_coding
RABGAP1L	ENSG00000152061	16071	-0.723592	6.63136	2.03336e-38	1.27181e-37	RAB GTPase activating protein 1 like	B7ZAP0	protein_coding
ACBD5	ENSG00000107897	4371	-0.723359	5.10371	7.654e-36	4.47467e-35	acyl-CoA binding domain containing 5	Q5T8D3	protein_coding
DMAC2	ENSG00000105341	4381	-0.723255	5.83703	1.87336e-32	1.01009e-31	distal membrane arm assembly complex 2	Q9NW81	protein_coding
MKKS	ENSG00000125863	7040	-0.722	4.39958	7.18569e-29	3.53091e-28	McKusick-Kaufman syndrome	Q9NPJ1	protein_coding
GULP1	ENSG00000144366	11979	-0.721777	4.84645	1.80403e-25	8.0393e-25	GULP PTB domain containing engulfment adaptor 1	Q9UBP9	protein_coding
GNB4	ENSG00000114450	6922	-0.721538	4.78139	9.10423e-26	4.08971e-25	G protein subunit beta 4	Q9HAV0	protein_coding
ZC2HC1A	ENSG00000104427	4139	-0.721292	4.54879	4.14522e-26	1.87572e-25	zinc finger C2HC-type containing 1A	Q96GY0	protein_coding
USP2	ENSG00000036672	4523	-0.72033	6.94104	6.76634e-45	4.81416e-44	ubiquitin specific peptidase 2	O75604	protein_coding
XPO4	ENSG00000132953	10500	-0.719622	8.89994	1.64643e-35	9.55667e-35	exportin 4	Q9C0E2	protein_coding
CNOT11	ENSG00000158435	2702	-0.719424	6.74878	2.03945e-59	1.89063e-58	CCR4-NOT transcription complex subunit 11	Q9UKZ1	protein_coding
TP53INP1	ENSG00000164938	5643	-0.71887	6.48986	3.44253e-35	1.97959e-34	tumor protein p53 inducible nuclear protein 1	Q96A56	protein_coding
ATPAF1	ENSG00000123472	5677	-0.718227	6.22185	2.91937e-54	2.46974e-53	ATP synthase mitochondrial F1 complex assembly factor 1	Q5TC12	protein_coding
MSRB3	ENSG00000174099	7405	-0.718011	7.43885	3.09134e-70	3.3784e-69	methionine sulfoxide reductase B3	Q8IXL7	protein_coding
C22orf39	ENSG00000242259	6943	-0.714122	5.32662	9.57007e-35	5.44372e-34	chromosome 22 open reading frame 39	Q6P5X5	protein_coding
BAZ2B	ENSG00000123636	20247	-0.714058	6.82311	1.67761e-34	9.48246e-34	bromodomain adjacent to zinc finger domain 2B	Q9UIF8	protein_coding
TUBB	ENSG00000196230	3208	-0.713613	9.21703	5.94424e-49	4.55513e-48	tubulin beta class I	P07437	protein_coding
NDUFB5	ENSG00000136521	5871	-0.713279	6.56536	2.74383e-50	2.15805e-49	NADH:ubiquinone oxidoreductase subunit B5	O43674	protein_coding
BANF1	ENSG00000175334	1496	-0.710499	5.75417	1.22348e-34	6.93964e-34	BAF nuclear assembly factor 1	O75531	protein_coding
CYFIP2	ENSG00000055163	10498	-0.709797	7.89395	7.99802e-55	6.84381e-54	cytoplasmic FMR1 interacting protein 2	Q96F07	protein_coding
EPHA7	ENSG00000135333	7468	-0.70932	5.8086	1.6434e-34	9.30084e-34	EPH receptor A7	Q15375	protein_coding
RIMKLA	ENSG00000177181	10638	-0.709256	5.38119	1.25907e-35	7.33202e-35	ribosomal modification protein rimK like family member A	Q8IXN7	protein_coding
FAM53B	ENSG00000189319	6533	-0.708813	5.53458	5.29382e-32	2.82374e-31	family with sequence similarity 53 member B	Q14153	protein_coding
RALGPS1	ENSG00000136828	10507	-0.707745	5.6216	1.93795e-47	1.44849e-46	Ral GEF with PH domain and SH3 binding motif 1	Q5JS13	protein_coding
MLLT3	ENSG00000171843	8100	-0.70737	6.25216	2.26162e-48	1.71185e-47	MLLT3 super elongation complex subunit	P42568	protein_coding
EGLN3	ENSG00000129521	7363	-0.705867	5.63637	9.16716e-33	4.9788e-32	egl-9 family hypoxia inducible factor 3	Q9H6Z9	protein_coding
UQCRC2	ENSG00000140740	4589	-0.705507	7.91418	2.95721e-70	3.23576e-69	ubiquinol-cytochrome c reductase core protein 2	P22695	protein_coding
KIAA1958	ENSG00000165185	13119	-0.705137	5.7036	1.42741e-42	9.7826e-42	KIAA1958	Q8N8K9	protein_coding
CKMT2	ENSG00000131730	2702	-0.704035	7.02323	1.86935e-54	1.58744e-53	creatine kinase, mitochondrial 2	P17540	protein_coding
UGP2	ENSG00000169764	6501	-0.703795	7.76131	1.60706e-42	1.10096e-41	UDP-glucose pyrophosphorylase 2	Q16851	protein_coding
EFEMP2	ENSG00000172638	5397	-0.703694	6.49693	4.55509e-27	2.12345e-26	EGF containing fibulin extracellular matrix protein 2	O95967	protein_coding
BPNT1	ENSG00000162813	3113	-0.703591	4.11591	2.73462e-30	1.40024e-29	3'(2'), 5'-bisphosphate nucleotidase 1	O95861	protein_coding
GPC6	ENSG00000183098	7122	-0.703414	5.91874	2.10399e-36	1.2459e-35	glypican 6	Q9Y625	protein_coding
GSN	ENSG00000148180	11018	-0.702207	7.72835	1.21818e-29	6.12201e-29	gelsolin	P06396	protein_coding
SIRPA	ENSG00000198053	5068	-0.701831	7.48318	1.43144e-47	1.07349e-46	signal regulatory protein alpha	P78324	protein_coding
FBXO3	ENSG00000110429	12446	-0.701644	5.70716	3.00682e-31	1.57522e-30	F-box protein 3	Q9UK99	protein_coding
ALDH4A1	ENSG00000159423	3632	-0.701408	6.38133	1.99201e-29	9.94949e-29	aldehyde dehydrogenase 4 family member A1	P30038	protein_coding
GUCY1A2	ENSG00000152402	16306	-0.701223	8.15135	2.51648e-34	1.4157e-33	guanylate cyclase 1 soluble subunit alpha 2	P33402	protein_coding
PLD1	ENSG00000075651	12860	-0.700857	6.39644	1.64856e-39	1.06307e-38	phospholipase D1	Q13393	protein_coding
SLC12A7	ENSG00000113504	6004	-0.700852	8.15645	2.51785e-28	1.21717e-27	solute carrier family 12 member 7	Q9Y666	protein_coding
HEATR5B	ENSG00000008869	8238	-0.699609	6.58569	2.02542e-56	1.78694e-55	HEAT repeat containing 5B	Q9P2D3	protein_coding
NDUFA6	ENSG00000184983	1344	-0.699462	6.38304	8.34638e-41	5.5357e-40	NADH:ubiquinone oxidoreductase subunit A6	P56556	protein_coding
HTATSF1	ENSG00000102241	3055	-0.69945	5.29945	1.48617e-35	8.64044e-35	HIV-1 Tat specific factor 1	O43719	protein_coding
TRIB1	ENSG00000173334	4099	-0.69891	6.5172	4.75233e-47	3.52847e-46	tribbles pseudokinase 1	Q96RU8	protein_coding
STARD13	ENSG00000133121	8386	-0.698494	4.3168	1.49821e-26	6.8715e-26	StAR related lipid transfer domain containing 13	Q9Y3M8	protein_coding
FBLIM1	ENSG00000162458	4351	-0.698192	6.10355	1.26626e-27	6.00618e-27	filamin binding LIM protein 1	Q8WUP2	protein_coding
TMTC4	ENSG00000125247	6272	-0.698039	4.94077	2.42211e-32	1.30205e-31	transmembrane O-mannosyltransferase targeting cadherins 4	Q5T4D3	protein_coding
MCM7	ENSG00000166508	4386	-0.696473	6.55444	4.35466e-31	2.27201e-30	minichromosome maintenance complex component 7	P33993	protein_coding
ARPIN	ENSG00000242498	8590	-0.695381	4.89345	4.33763e-33	2.37528e-32	actin related protein 2/3 complex inhibitor	Q7Z6K5	protein_coding
VANGL2	ENSG00000162738	5354	-0.695148	5.71377	4.35188e-32	2.32338e-31	VANGL planar cell polarity protein 2	Q9ULK5	protein_coding
ZNF850	ENSG00000267041	7850	-0.69483	5.72272	1.24455e-28	6.07212e-28	zinc finger protein 850	A8MQ14	protein_coding
COX7B	ENSG00000131174	3025	-0.694718	7.0114	5.40075e-34	3.01744e-33	cytochrome c oxidase subunit 7B	P24311	protein_coding
MAGI3	ENSG00000081026	8414	-0.694096	5.14485	3.95963e-32	2.11902e-31	membrane associated guanylate kinase, WW and PDZ domain containing 3	Q5TCQ9	protein_coding
OPHN1	ENSG00000079482	8089	-0.693342	6.32626	4.65752e-47	3.45951e-46	oligophrenin 1	O60890	protein_coding
NDUFB2	ENSG00000090266	4447	-0.693226	5.53681	5.70128e-27	2.65087e-26	NADH:ubiquinone oxidoreductase subunit B2	O95178	protein_coding
SPEG	ENSG00000072195	17066	-0.692013	8.80191	4.27519e-34	2.39456e-33	striated muscle enriched protein kinase	Q15772	protein_coding
BVES	ENSG00000112276	5791	-0.691796	7.77005	3.64017e-53	3.02941e-52	blood vessel epicardial substance	Q8NE79	protein_coding
NDUFC1	ENSG00000109390	1941	-0.691763	4.48667	1.62019e-27	7.66666e-27	NADH:ubiquinone oxidoreductase subunit C1	O43677	protein_coding
RNF115	ENSG00000265491	11059	-0.691571	7.33808	4.15111e-56	3.64439e-55	ring finger protein 115	Q9Y4L5	protein_coding
H3-3A	ENSG00000163041	5019	-0.690537	6.02374	8.43768e-41	5.59418e-40	H3.3 histone A	P84243	protein_coding
NPNT	ENSG00000168743	6117	-0.689571	8.42317	4.24859e-57	3.79133e-56	nephronectin	Q6UXI9	protein_coding
PHIP	ENSG00000146247	14718	-0.689252	7.23574	1.09747e-32	5.95329e-32	pleckstrin homology domain interacting protein	Q8WWQ0	protein_coding
NPC2	ENSG00000119655	2584	-0.689191	6.35779	1.22383e-38	7.70047e-38	NPC intracellular cholesterol transporter 2	P61916	protein_coding
NCAPD2	ENSG00000010292	6470	-0.688765	6.16736	2.26742e-46	1.66485e-45	non-SMC condensin I complex subunit D2	Q15021	protein_coding
GYS1	ENSG00000104812	4241	-0.688659	7.21182	2.97224e-33	1.63159e-32	glycogen synthase 1	P13807	protein_coding
CAMK2B	ENSG00000058404	8159	-0.687737	5.47531	1.18034e-26	5.4331e-26	calcium/calmodulin dependent protein kinase II beta	Q13554	protein_coding
PLEKHG2	ENSG00000090924	9116	-0.687402	6.15177	1.27481e-39	8.25332e-39	pleckstrin homology and RhoGEF domain containing G2	Q9H7P9	protein_coding
MYRF	ENSG00000124920	10680	-0.686894	6.14652	5.13902e-34	2.87301e-33	myelin regulatory factor	Q9Y2G1	protein_coding
NASP	ENSG00000132780	8304	-0.686849	6.71346	8.21121e-49	6.27621e-48	nuclear autoantigenic sperm protein	P49321	protein_coding
FGD1	ENSG00000102302	4343	-0.686062	5.4182	8.57967e-28	4.09014e-27	FYVE, RhoGEF and PH domain containing 1	P98174	protein_coding
TFDP1	ENSG00000198176	3744	-0.684427	5.37926	1.34862e-30	6.94725e-30	transcription factor Dp-1	Q14186	protein_coding
INTU	ENSG00000164066	16041	-0.684166	5.36504	3.89213e-26	1.76387e-25	inturned planar cell polarity protein	Q9ULD6	protein_coding
SATB1	ENSG00000182568	13419	-0.683666	6.54136	1.45094e-49	1.12829e-48	SATB homeobox 1	Q01826	protein_coding
ZNF436	ENSG00000125945	4786	-0.68362	7.06252	3.73673e-56	3.28381e-55	zinc finger protein 436	Q9C0F3	protein_coding
RASSF3	ENSG00000153179	4241	-0.683147	6.36789	4.20645e-49	3.2373e-48	Ras association domain family member 3	Q86WH2	protein_coding
TSPAN6	ENSG00000000003	4536	-0.682937	4.6683	2.31922e-28	1.12328e-27	tetraspanin 6	O43657	protein_coding
HSPG2	ENSG00000142798	18118	-0.682348	10.0917	1.53925e-27	7.28558e-27	heparan sulfate proteoglycan 2	P98160	protein_coding
INTS6L	ENSG00000165359	7193	-0.682128	5.14902	1.06794e-28	5.21901e-28	integrator complex subunit 6 like	Q5JSJ4	protein_coding
LDB1	ENSG00000198728	3776	-0.681418	7.42237	4.68376e-45	3.3404e-44	LIM domain binding 1	Q86U70	protein_coding
COX5A	ENSG00000178741	1326	-0.681354	7.3327	4.83785e-44	3.40418e-43	cytochrome c oxidase subunit 5A	P20674	protein_coding
ARHGEF40	ENSG00000165801	8194	-0.681225	5.25614	9.52888e-32	5.05862e-31	Rho guanine nucleotide exchange factor 40	Q8TER5	protein_coding
AFMID	ENSG00000183077	4048	-0.680059	4.74773	4.04347e-26	1.8306e-25	arylformamidase	Q63HM1	protein_coding
TPGS2	ENSG00000134779	10569	-0.679496	5.23503	1.53384e-35	8.9118e-35	tubulin polyglutamylase complex subunit 2	Q68CL5	protein_coding
SMPX	ENSG00000091482	1324	-0.678469	7.43968	1.62782e-41	1.09342e-40	small muscle protein X-linked	Q9UHP9	protein_coding
NUDT3	ENSG00000272325	9900	-0.678305	6.89413	4.80605e-60	4.50671e-59	nudix hydrolase 3	O95989	protein_coding
GSTM3	ENSG00000134202	4750	-0.6783	4.60174	1.65155e-27	7.81092e-27	glutathione S-transferase mu 3	P21266	protein_coding
ITGA7	ENSG00000135424	6379	-0.677918	7.74462	9.16457e-27	4.23149e-26	integrin subunit alpha 7	Q13683	protein_coding
ANO6	ENSG00000177119	8235	-0.677458	7.51794	3.07286e-54	2.59713e-53	anoctamin 6	Q4KMQ2	protein_coding
DUSP5	ENSG00000138166	2535	-0.677258	7.05881	3.39997e-36	2.00262e-35	dual specificity phosphatase 5	Q16690	protein_coding
FH	ENSG00000091483	2136	-0.676725	6.81088	4.99915e-48	3.76641e-47	fumarate hydratase	P07954	protein_coding
DNMT1	ENSG00000130816	9796	-0.675807	6.57219	2.61984e-38	1.63236e-37	DNA methyltransferase 1	P26358	protein_coding
ETFA	ENSG00000140374	5033	-0.675142	6.06733	2.86909e-39	1.83821e-38	electron transfer flavoprotein subunit alpha	P13804	protein_coding
TLN2	ENSG00000171914	16209	-0.674097	8.57043	3.15779e-47	2.35434e-46	talin 2	Q9Y4G6	protein_coding
GPI	ENSG00000105220	10680	-0.672677	9.12908	3.92373e-45	2.80058e-44	glucose-6-phosphate isomerase	P06744	protein_coding
TBC1D8	ENSG00000204634	6030	-0.672498	6.53164	5.6757e-47	4.20359e-46	TBC1 domain family member 8	O95759	protein_coding
KCNH7	ENSG00000184611	5011	-0.671976	5.81283	1.05764e-28	5.17292e-28	potassium voltage-gated channel subfamily H member 7	Q9NS40	protein_coding
SLC27A6	ENSG00000113396	3133	-0.670941	6.13832	8.92623e-43	6.14807e-42	solute carrier family 27 member 6	Q9Y2P4	protein_coding
SUMO2	ENSG00000188612	3348	-0.669719	5.667	1.29734e-26	5.96244e-26	small ubiquitin like modifier 2	P61956	protein_coding
HMGXB4	ENSG00000100281	6006	-0.669304	4.79134	6.02235e-31	3.13208e-30	HMG-box containing 4	Q9UGU5	protein_coding
ADCY5	ENSG00000173175	8873	-0.669239	8.47287	2.84155e-27	1.33263e-26	adenylate cyclase 5	O95622	protein_coding
BMPR1A	ENSG00000107779	9518	-0.66864	6.76536	3.68167e-43	2.5525e-42	bone morphogenetic protein receptor type 1A	P36894	protein_coding
CDC25A	ENSG00000164045	4145	-0.668338	4.57648	1.47062e-26	6.75016e-26	cell division cycle 25A	P30304	protein_coding
KPNA2	ENSG00000182481	2963	-0.667554	6.57705	2.89813e-58	2.63213e-57	karyopherin subunit alpha 2	P52292	protein_coding
EIF4EBP2	ENSG00000148730	7491	-0.66664	8.03795	1.4358e-56	1.27113e-55	eukaryotic translation initiation factor 4E binding protein 2	Q13542	protein_coding
TENT5A	ENSG00000112773	6053	-0.66632	7.23454	1.35201e-42	9.27294e-42	terminal nucleotidyltransferase 5A	Q96IP4	protein_coding
UQCRFS1	ENSG00000169021	3086	-0.665854	6.71161	3.65145e-38	2.26567e-37	ubiquinol-cytochrome c reductase, Rieske iron-sulfur polypeptide 1	P47985	protein_coding
ATP5MF	ENSG00000241468	2130	-0.665786	6.02675	6.08906e-32	3.24406e-31	ATP synthase membrane subunit f	P56134	protein_coding
KIF26B	ENSG00000162849	14404	-0.665013	8.74959	1.25482e-55	1.09147e-54	kinesin family member 26B	Q2KJY2	protein_coding
PFDN1	ENSG00000113068	2152	-0.664498	5.40957	7.19549e-34	4.00269e-33	prefoldin subunit 1	O60925	protein_coding
FRMD4B	ENSG00000114541	11201	-0.66395	5.69161	1.52057e-33	8.39854e-33	FERM domain containing 4B	Q9Y2L6	protein_coding
COL7A1	ENSG00000114270	11071	-0.662538	7.10455	1.04225e-25	4.67252e-25	collagen type VII alpha 1 chain	Q02388	protein_coding
ITFG1	ENSG00000129636	7719	-0.661974	5.93079	7.15465e-35	4.08795e-34	integrin alpha FG-GAP repeat containing 1	Q8TB96	protein_coding
SYNJ1	ENSG00000159082	8062	-0.661638	5.11414	7.20445e-29	3.53818e-28	synaptojanin 1	O43426	protein_coding
ADAMTS12	ENSG00000151388	9605	-0.661186	4.85503	8.11529e-34	4.51014e-33	ADAM metallopeptidase with thrombospondin type 1 motif 12	P58397	protein_coding
ZNF827	ENSG00000151612	19123	-0.660553	6.99158	1.32123e-46	9.73303e-46	zinc finger protein 827	Q17R98	protein_coding
FN1	ENSG00000115414	17216	-0.660448	7.7885	1.80914e-39	1.16453e-38	fibronectin 1	P02751	protein_coding
PPP1R3C	ENSG00000119938	2541	-0.659855	8.25535	4.51899e-60	4.23975e-59	protein phosphatase 1 regulatory subunit 3C	Q9UQK1	protein_coding
N6AMT1	ENSG00000156239	4865	-0.657713	4.82374	5.12815e-28	2.45649e-27	N-6 adenine-specific DNA methyltransferase 1	Q9Y5N5	protein_coding
RHOT1	ENSG00000126858	6516	-0.657542	5.88175	7.82781e-33	4.25655e-32	ras homolog family member T1	Q8IXI2	protein_coding
HIVEP3	ENSG00000127124	14625	-0.657247	4.15842	3.4304e-25	1.51399e-24	HIVEP zinc finger 3	Q5T1R4	protein_coding
STAU2	ENSG00000040341	8964	-0.656404	6.31918	9.86899e-37	5.8849e-36	staufen double-stranded RNA binding protein 2	Q9NUL3	protein_coding
RPA1	ENSG00000132383	5492	-0.655849	5.98644	2.49144e-37	1.51389e-36	replication protein A1	P27694	protein_coding
PFKFB2	ENSG00000123836	10176	-0.655551	5.11936	4.41121e-30	2.24333e-29	6-phosphofructo-2-kinase/fructose-2,6-biphosphatase 2	O60825	protein_coding
DUSP27	ENSG00000198842	4274	-0.653916	7.44601	7.01974e-35	4.01214e-34	dual specificity phosphatase 27, atypical	Q5VZP5	protein_coding
METAP1	ENSG00000164024	4074	-0.653433	6.36582	2.70277e-49	2.08905e-48	methionyl aminopeptidase 1	P53582	protein_coding
RBMS2	ENSG00000076067	8914	-0.652396	5.82641	1.04561e-36	6.22878e-36	RNA binding motif single stranded interacting protein 2	Q15434	protein_coding
NT5DC2	ENSG00000168268	4799	-0.6521	6.706	2.44984e-28	1.18558e-27	5'-nucleotidase domain containing 2	Q9H857	protein_coding
OAZ2	ENSG00000180304	7671	-0.6509	6.67873	8.3867e-37	5.00935e-36	ornithine decarboxylase antizyme 2	O95190	protein_coding
ITM2B	ENSG00000136156	10661	-0.649547	7.09846	5.83386e-51	4.65176e-50	integral membrane protein 2B	Q9Y287	protein_coding
UQCRH	ENSG00000173660	1341	-0.648491	6.39988	3.32164e-28	1.60056e-27	ubiquinol-cytochrome c reductase hinge protein	P07919	protein_coding
ATAT1	ENSG00000137343	4035	-0.648356	4.47073	5.08049e-26	2.29545e-25	alpha tubulin acetyltransferase 1	Q5SQI0	protein_coding
ZSCAN2	ENSG00000176371	4878	-0.647836	4.08371	4.94487e-25	2.1685e-24	zinc finger and SCAN domain containing 2	Q7Z7L9	protein_coding
CSE1L	ENSG00000124207	3800	-0.64767	6.65729	8.487e-30	4.28806e-29	chromosome segregation 1 like	P55060	protein_coding
AMD1	ENSG00000123505	10193	-0.646849	6.95959	5.84504e-26	2.63623e-25	adenosylmethionine decarboxylase 1	P17707	protein_coding
MYOCD	ENSG00000141052	8875	-0.646386	8.83913	2.23658e-52	1.83572e-51	myocardin	Q8IZQ8	protein_coding
TMEM237	ENSG00000155755	7647	-0.646305	4.71872	2.70863e-25	1.20047e-24	transmembrane protein 237	Q96Q45	protein_coding
ANKRD36	ENSG00000135976	11284	-0.645818	5.09978	3.24968e-26	1.47534e-25	ankyrin repeat domain 36	A0A494C0M0	protein_coding
NUP62	ENSG00000213024	6020	-0.645537	5.73412	3.28804e-30	1.67786e-29	nucleoporin 62	P37198	protein_coding
RSU1	ENSG00000148484	4126	-0.64547	6.32493	1.07671e-40	7.12539e-40	Ras suppressor protein 1	Q15404	protein_coding
LRSAM1	ENSG00000148356	4365	-0.64522	5.86086	7.77721e-27	3.59648e-26	leucine rich repeat and sterile alpha motif containing 1	Q6UWE0	protein_coding
EPB41L3	ENSG00000082397	12203	-0.644735	7.96378	5.39305e-53	4.46743e-52	erythrocyte membrane protein band 4.1 like 3	Q9Y2J2	protein_coding
VEGFB	ENSG00000173511	1545	-0.644257	6.53938	2.35598e-25	1.04625e-24	vascular endothelial growth factor B	P49765	protein_coding
LAPTM4A	ENSG00000068697	1546	-0.643433	7.20125	4.79251e-44	3.37361e-43	lysosomal protein transmembrane 4 alpha	Q15012	protein_coding
PTPN21	ENSG00000070778	7670	-0.643104	7.4546	7.19365e-47	5.31682e-46	protein tyrosine phosphatase non-receptor type 21	Q16825	protein_coding
ILK	ENSG00000166333	3484	-0.642814	7.03418	4.72927e-35	2.71603e-34	integrin linked kinase	Q13418	protein_coding
MYH10	ENSG00000133026	9009	-0.642558	7.597	2.08889e-54	1.77303e-53	myosin heavy chain 10	P35580	protein_coding
ABCC5	ENSG00000114770	11365	-0.641906	7.3487	1.63296e-58	1.49065e-57	ATP binding cassette subfamily C member 5	O15440	protein_coding
SH3GL3	ENSG00000140600	3363	-0.640355	4.71475	5.87212e-27	2.72818e-26	SH3 domain containing GRB2 like 3, endophilin A3	Q99963	protein_coding
PLCE1	ENSG00000138193	12930	-0.639669	6.40185	4.94202e-42	3.35611e-41	phospholipase C epsilon 1	Q9P212	protein_coding
TMEM245	ENSG00000106771	9503	-0.639603	8.45657	1.21459e-45	8.77063e-45	transmembrane protein 245	Q9H330	protein_coding
PRUNE1	ENSG00000143363	3156	-0.639224	5.4895	8.68693e-38	5.33098e-37	prune exopolyphosphatase 1	Q86TP1	protein_coding
USP28	ENSG00000048028	5719	-0.638384	7.97548	1.87097e-63	1.84631e-62	ubiquitin specific peptidase 28	Q96RU2	protein_coding
SDHA	ENSG00000073578	8765	-0.638013	6.11501	1.95655e-36	1.15897e-35	succinate dehydrogenase complex flavoprotein subunit A	P31040	protein_coding
PCMTD2	ENSG00000203880	5993	-0.636735	5.93123	3.04576e-32	1.63485e-31	protein-L-isoaspartate (D-aspartate) O-methyltransferase domain containing 2	Q9NV79	protein_coding
RCBTB1	ENSG00000136144	4509	-0.635816	5.70342	1.82323e-32	9.83654e-32	RCC1 and BTB domain containing protein 1	Q8NDN9	protein_coding
GYG1	ENSG00000163754	7551	-0.635716	7.54548	4.49409e-56	3.94356e-55	glycogenin 1	P46976	protein_coding
LAMC1	ENSG00000135862	8446	-0.635712	9.19021	5.89404e-60	5.50675e-59	laminin subunit gamma 1	P11047	protein_coding
C15orf41	ENSG00000186073	9278	-0.635332	6.4391	1.52047e-41	1.02247e-40	chromosome 15 open reading frame 41	Q9Y2V0	protein_coding
VPS13D	ENSG00000048707	20768	-0.63519	8.91882	4.15013e-62	4.031e-61	vacuolar protein sorting 13 homolog D	Q5THJ4	protein_coding
UBR7	ENSG00000012963	3509	-0.635072	5.46769	8.49047e-35	4.84038e-34	ubiquitin protein ligase E3 component n-recognin 7	Q8N806	protein_coding
FITM2	ENSG00000197296	4628	-0.634616	5.1173	4.15394e-26	1.87919e-25	fat storage inducing transmembrane protein 2	Q8N6M3	protein_coding
C12orf75	ENSG00000235162	2693	-0.634519	4.37991	2.39157e-25	1.06179e-24	chromosome 12 open reading frame 75	Q8TAD7	protein_coding
MEX3A	ENSG00000254726	6591	-0.633663	6.23355	1.32435e-31	6.99536e-31	mex-3 RNA binding family member A	A1L020	protein_coding
ADGRA3	ENSG00000152990	9261	-0.632901	6.72224	6.99565e-42	4.73098e-41	adhesion G protein-coupled receptor A3	Q8IWK6	protein_coding
CASTOR2	ENSG00000274070	8206	-0.629481	7.27143	2.56016e-33	1.40797e-32	cytosolic arginine sensor for mTORC1 subunit 2	A6NHX0	protein_coding
AGPAT4	ENSG00000026652	14253	-0.627191	5.62951	1.1513e-30	5.94959e-30	1-acylglycerol-3-phosphate O-acyltransferase 4	Q9NRZ5	protein_coding
DAG1	ENSG00000173402	6921	-0.625981	8.59414	6.29061e-43	4.34445e-42	dystroglycan 1	Q14118	protein_coding
NUAK1	ENSG00000074590	7008	-0.625979	6.37633	3.17223e-32	1.70222e-31	NUAK family kinase 1	O60285	protein_coding
RIC8B	ENSG00000111785	7769	-0.625606	5.5434	2.00354e-29	1.00015e-28	RIC8 guanine nucleotide exchange factor B	Q9NVN3	protein_coding
EPAS1	ENSG00000116016	7291	-0.625531	5.05348	1.41291e-31	7.45874e-31	endothelial PAS domain protein 1	Q99814	protein_coding
GSTK1	ENSG00000197448	4214	-0.625523	6.56844	2.43322e-38	1.51872e-37	glutathione S-transferase kappa 1	Q9Y2Q3	protein_coding
CS	ENSG00000062485	6401	-0.624268	8.53279	8.99206e-55	7.68705e-54	citrate synthase	O75390	protein_coding
UQCC2	ENSG00000137288	4689	-0.622574	5.4593	1.04627e-28	5.11871e-28	ubiquinol-cytochrome c reductase complex assembly factor 2	Q9BRT2	protein_coding
SPTAN1	ENSG00000197694	16305	-0.621561	9.31097	3.86415e-39	2.46515e-38	spectrin alpha, non-erythrocytic 1	Q13813	protein_coding
NCOA4	ENSG00000266412	4079	-0.621124	8.01846	5.55304e-58	5.02807e-57	nuclear receptor coactivator 4	Q13772	protein_coding
KDM2B	ENSG00000089094	13632	-0.619966	5.2897	8.46503e-29	4.1493e-28	lysine demethylase 2B	Q8NHM5	protein_coding
TAF8	ENSG00000137413	9284	-0.619435	5.3568	4.681e-34	2.6194e-33	TATA-box binding protein associated factor 8	Q7Z7C8	protein_coding
WLS	ENSG00000116729	4459	-0.619237	7.39332	1.72775e-40	1.13959e-39	Wnt ligand secretion mediator	Q5T9L3	protein_coding
SHROOM3	ENSG00000138771	13829	-0.618772	7.98984	1.58259e-43	1.10534e-42	shroom family member 3	Q8TF72	protein_coding
TLE4	ENSG00000106829	8187	-0.618067	5.47448	2.70356e-28	1.30554e-27	TLE family member 4, transcriptional corepressor	Q04727	protein_coding
STK38	ENSG00000112079	3585	-0.617955	5.85272	4.36446e-37	2.62969e-36	serine/threonine kinase 38	Q15208	protein_coding
CLIC5	ENSG00000112782	10432	-0.61787	6.93212	2.34353e-38	1.46325e-37	chloride intracellular channel 5	Q9NZA1	protein_coding
AMOTL2	ENSG00000114019	5984	-0.617212	7.04456	3.41714e-25	1.50851e-24	angiomotin like 2	Q9Y2J4	protein_coding
CCDC69	ENSG00000198624	4941	-0.617151	7.33867	3.84598e-39	2.45444e-38	coiled-coil domain containing 69	A6NI79	protein_coding
ABAT	ENSG00000183044	9713	-0.617029	6.40243	1.1604e-42	7.97399e-42	4-aminobutyrate aminotransferase	P80404	protein_coding
USP13	ENSG00000058056	8155	-0.616243	7.63858	5.31104e-49	4.07339e-48	ubiquitin specific peptidase 13	Q92995	protein_coding
[truncated: 2,097 more rows]

## Sheet: LRI vs. Control, FDR <= 0.05
Gene	GeneID	Length	logFC	logCPM	PValue	FDR	Description	Uniprot	Type
CAV3	ENSG00000182533	1947	-9.66135	0.333243	8.46353e-89	6.45254e-88	caveolin 3	P56539	protein_coding
AC008571.2	ENSG00000286749	4207	-8.82767	-0.154164	1.10946e-39	4.39879e-39			lncRNA
TMEM72	ENSG00000187783	3049	-8.58923	1.83612	3.99598e-131	4.43197e-130	transmembrane protein 72	A0PK05	protein_coding
CALML3-AS1	ENSG00000205488	9205	-8.51217	-0.480407	8.50481e-41	3.44211e-40			lncRNA
NT5C1A	ENSG00000116981	1107	-8.43836	-0.689057	3.35269e-39	1.31933e-38	5'-nucleotidase, cytosolic IA	Q9BXI3	protein_coding
AL356123.2	ENSG00000287594	724	-8.38327	-0.342063	2.81254e-38	1.09126e-37			lncRNA
GAS2L1P2	ENSG00000228376	2262	-8.25374	-0.561326	4.08295e-35	1.48344e-34			transcribed_processed_pseudogene
TKTL1	ENSG00000007350	3526	-8.04234	-0.554662	8.5178e-31	2.83415e-30	transketolase like 1	P51854	protein_coding
DCX	ENSG00000077279	10203	-6.80792	3.92433	0	0	doublecortin	O43602	protein_coding
SFRP2	ENSG00000145423	1996	-6.78811	3.96888	0	0	secreted frizzled related protein 2	Q96HF1	protein_coding
AC005908.3	ENSG00000287243	6521	-6.65391	-0.582903	3.28821e-38	1.2738e-37			lncRNA
SERTM1	ENSG00000180440	3099	-6.61998	1.28959	1.69648e-97	1.41645e-96	serine rich and transmembrane domain containing 1	A2A2V5	protein_coding
KY	ENSG00000174611	9001	-6.54063	3.14239	1.50011e-307	4.80386e-306	kyphoscoliosis peptidase	B4DGA7	protein_coding
LINC02712	ENSG00000273409	742	-6.53236	0.342935	2.65975e-48	1.23188e-47			lncRNA
CNGA1	ENSG00000198515	3590	-6.46934	0.232716	1.36832e-54	6.9291e-54	cyclic nucleotide gated channel subunit alpha 1	P29973	protein_coding
AC087369.2	ENSG00000286969	621	-6.17855	-0.621961	4.60127e-29	1.47216e-28			lncRNA
AL591543.1	ENSG00000284612	4191	-6.14334	0.680953	7.46738e-65	4.32461e-64			lncRNA
TLDC2	ENSG00000101342	2553	-6.09849	0.342203	1.20151e-36	4.51097e-36	TBC/LysM-associated domain containing 2	A0PJX2	protein_coding
SMCO1	ENSG00000214097	1846	-6.08018	0.966508	1.68244e-62	9.43527e-62	single-pass membrane protein with coiled-coil domains 1	Q147U7	protein_coding
PERCC1	ENSG00000284395	1926	-5.9995	-0.102819	2.54396e-36	9.49333e-36	proline and glutamate rich with coiled coil 1	A0A1W2PR82	protein_coding
AC024610.2	ENSG00000279668	7034	-5.99745	1.85567	3.19999e-139	3.78106e-138			lncRNA
FAM107A	ENSG00000168309	5321	-5.99395	0.751437	2.02535e-73	1.29902e-72	family with sequence similarity 107 member A	O95990	protein_coding
PRIMA1	ENSG00000175785	3896	-5.89756	4.34206	0	0	proline rich membrane anchor 1	Q86XR5	protein_coding
MYO16	ENSG00000041515	8816	-5.78388	1.21655	7.55785e-88	5.68697e-87	myosin XVI	Q9Y6X6	protein_coding
SOX3	ENSG00000134595	2132	-5.77384	2.47307	2.00201e-152	2.59319e-151	SRY-box transcription factor 3	P41225	protein_coding
LRRC14B	ENSG00000185028	2570	-5.74485	2.92062	4.49674e-202	8.19716e-201	leucine rich repeat containing 14B	A6NHZ5	protein_coding
DSCAML1	ENSG00000177103	7036	-5.73417	1.27846	5.29247e-74	3.42642e-73	DS cell adhesion molecule like 1	Q8TD84	protein_coding
RANBP20P	ENSG00000259144	2104	-5.69289	1.69302	8.2836e-102	7.18782e-101			processed_pseudogene
AL445670.1	ENSG00000277103	801	-5.66927	-0.483436	1.19138e-25	3.5462e-25			processed_pseudogene
MYH11	ENSG00000133392	17729	-5.62186	4.24001	0	0	myosin heavy chain 11	P35749	protein_coding
GJD2	ENSG00000159248	2922	-5.58178	1.26611	7.90528e-96	6.48545e-95	gap junction protein delta 2	Q9UKL4	protein_coding
SFRP5	ENSG00000120057	1883	-5.56956	3.25048	0	0	secreted frizzled related protein 5	Q5T4F7	protein_coding
MYOG	ENSG00000122180	1507	-5.56653	-0.0556256	6.36153e-37	2.40046e-36	myogenin	P15173	protein_coding
TPO	ENSG00000115705	8453	-5.55009	-0.416041	2.32468e-27	7.19592e-27	thyroid peroxidase	P07202	protein_coding
SLC6A1	ENSG00000157103	18242	-5.50635	1.21736	9.71463e-68	5.83367e-67	solute carrier family 6 member 1	P30531	protein_coding
ASB10	ENSG00000146926	2375	-5.50508	0.365313	2.79175e-51	1.34922e-50	ankyrin repeat and SOCS box containing 10	Q8WXI3	protein_coding
SMCR5	ENSG00000226746	2844	-5.49866	-0.520489	4.14432e-27	1.27536e-26			lncRNA
LINC01489	ENSG00000255727	967	-5.48546	-0.544437	2.79121e-27	8.62515e-27			lncRNA
C14orf180	ENSG00000184601	3036	-5.4577	4.21659	0	6.05641e-307	chromosome 14 open reading frame 180	Q8N912	protein_coding
PRRT4	ENSG00000224940	3683	-5.44075	2.41406	2.27388e-182	3.599e-181	proline rich transmembrane protein 4	C9JH25	protein_coding
FRMPD1	ENSG00000070601	5913	-5.43156	2.2934	7.00004e-166	9.91358e-165	FERM and PDZ domain containing 1	Q5SYB0	protein_coding
AC109583.4	ENSG00000284672	3128	-5.40269	4.77425	0	0			lncRNA
AC138904.3	ENSG00000283662	2681	-5.39421	1.6353	1.90629e-91	1.49735e-90			lncRNA
FBXL22	ENSG00000197361	3614	-5.39278	4.73546	0	0	F-box and leucine rich repeat protein 22	Q6P050	protein_coding
MYADML2	ENSG00000185105	2452	-5.35993	2.64943	2.68665e-150	3.43526e-149	myeloid associated differentiation marker like 2	A6NDP7	protein_coding
C11orf87	ENSG00000185742	5867	-5.3214	1.59575	4.12089e-115	3.99394e-114	chromosome 11 open reading frame 87	Q6NUJ2	protein_coding
PRSS42P	ENSG00000178055	1857	-5.29484	7.73471	0	0			transcribed_unitary_pseudogene
ICAM4	ENSG00000105371	1439	-5.29233	0.100028	1.42923e-41	5.88964e-41	intercellular adhesion molecule 4 (Landsteiner-Wiener blood group)	Q14773	protein_coding
AC126468.1	ENSG00000287075	483	-5.27905	0.670826	4.64907e-59	2.50445e-58			lncRNA
AC022447.2	ENSG00000248624	543	-5.25908	1.06794	1.1987e-59	6.51229e-59			lncRNA
AL590666.4	ENSG00000285570	956	-5.24311	0.556752	1.08001e-62	6.08153e-62			lncRNA
RTN4RL1	ENSG00000185924	3614	-5.2425	2.69368	5.15142e-211	9.93702e-210	reticulon 4 receptor like 1	Q86UN2	protein_coding
LSMEM2	ENSG00000179564	1434	-5.21366	4.75993	0	0	leucine rich single-pass membrane protein 2	Q8N112	protein_coding
TLR5	ENSG00000187554	7733	-5.20026	-0.00721516	1.41264e-34	5.07582e-34	toll like receptor 5	B1AZ06	protein_coding
PRSS44P	ENSG00000226074	1074	-5.19183	5.92758	0	0			transcribed_unitary_pseudogene
PDZRN4	ENSG00000165966	4872	-5.18611	-0.277778	3.07047e-33	1.07584e-32	PDZ domain containing ring finger 4	Q6ZMN7	protein_coding
MYCN	ENSG00000134323	2616	-5.16167	3.29897	0	0	MYCN proto-oncogene, bHLH transcription factor	P04198	protein_coding
UHRF1	ENSG00000276043	5145	-5.12654	3.57522	0	0	ubiquitin like with PHD and ring finger domains 1	Q96T88	protein_coding
DAND5	ENSG00000179284	1997	-5.08874	1.61157	1.0301e-90	8.02777e-90	DAN domain BMP antagonist family member 5	Q8N907	protein_coding
MYOM3	ENSG00000142661	9214	-5.04294	1.59923	3.8872e-101	3.34542e-100	myomesin 3	Q5VTT5	protein_coding
LMO3	ENSG00000048540	10002	-5.02658	3.78737	0	0	LIM domain only 3	Q8TAP4	protein_coding
PLCB2	ENSG00000137841	7349	-5.01593	3.39396	0	0	phospholipase C beta 2	Q00722	protein_coding
GPR183	ENSG00000169508	1685	-5.00011	1.23059	8.59009e-86	6.32543e-85	G protein-coupled receptor 183	P32249	protein_coding
MIR208B	ENSG00000215991	77	-4.99633	1.10452	1.38966e-70	8.65262e-70			miRNA
SLC26A7	ENSG00000147606	6257	-4.9648	1.83277	3.79509e-117	3.76376e-116	solute carrier family 26 member 7	Q8TE54	protein_coding
ANK1	ENSG00000029534	10797	-4.96261	4.33126	0	0	ankyrin 1	P16157	protein_coding
RPL5P14	ENSG00000243914	878	-4.94115	0.403346	8.15011e-46	3.61216e-45			processed_pseudogene
TRH	ENSG00000170893	1592	-4.92272	1.45323	3.01013e-103	2.64139e-102	thyrotropin releasing hormone	P20396	protein_coding
ANKRD63	ENSG00000230778	1143	-4.90225	1.81468	1.49714e-85	1.10018e-84	ankyrin repeat domain 63	C9JTQ0	protein_coding
FAM111B	ENSG00000189057	3865	-4.90021	4.34987	0	0	family with sequence similarity 111 member B	Q6SJ93	protein_coding
LINC00648	ENSG00000259129	3253	-4.89996	3.84714	0	0			lncRNA
OTOG	ENSG00000188162	10709	-4.89665	2.36954	1.47268e-116	1.44928e-115	otogelin	Q6ZRI0	protein_coding
RIBC2	ENSG00000128408	1826	-4.89647	0.290687	1.07842e-46	4.86392e-46	RIB43A domain with coiled-coils 2	Q9H4K1	protein_coding
SEC14L5	ENSG00000103184	6463	-4.83473	4.7358	0	0	SEC14 like lipid binding 5	O43304	protein_coding
MARCHF11-AS1	ENSG00000250981	708	-4.80312	2.77776	5.53092e-216	1.08682e-214			lncRNA
FOLH1B	ENSG00000134612	2495	-4.79782	0.0443789	4.1419e-35	1.50455e-34	folate hydrolase 1B		transcribed_unprocessed_pseudogene
GJA5	ENSG00000265107	3288	-4.79677	3.01104	4.04286e-238	8.97906e-237	gap junction protein alpha 5	P36382	protein_coding
CACNA1G	ENSG00000006283	10062	-4.79393	5.47253	0	0	calcium voltage-gated channel subunit alpha1 G	O43497	protein_coding
RASL12	ENSG00000103710	2681	-4.77741	2.4589	7.53768e-163	1.04356e-161	RAS like family 12	Q9NYN1	protein_coding
PDE1B	ENSG00000123360	7367	-4.77368	-0.360293	1.54497e-30	5.10929e-30	phosphodiesterase 1B	Q01064	protein_coding
RAB26	ENSG00000167964	2488	-4.75395	1.04257	9.18855e-44	3.93786e-43	RAB26, member RAS oncogene family	Q9ULW5	protein_coding
OPCML	ENSG00000183715	7583	-4.73701	0.28013	1.50237e-46	6.76407e-46	opioid binding protein/cell adhesion molecule like	Q14982	protein_coding
ASCL1	ENSG00000139352	2481	-4.73258	0.11616	6.71171e-40	2.67467e-39	achaete-scute family bHLH transcription factor 1	P50553	protein_coding
AC112777.1	ENSG00000256663	1423	-4.67042	0.436965	2.71234e-51	1.3112e-50			processed_pseudogene
AL353622.1	ENSG00000270605	1945	-4.67006	0.6859	1.13155e-50	5.41022e-50			lncRNA
MYH6	ENSG00000197616	7281	-4.66585	9.64375	0	0	myosin heavy chain 6	P13533	protein_coding
LRRN3	ENSG00000173114	3875	-4.66454	1.58755	3.99007e-78	2.69533e-77	leucine rich repeat neuronal 3	Q9H3W5	protein_coding
LINC02517	ENSG00000249145	1970	-4.65706	0.4401	1.90128e-52	9.34767e-52			lncRNA
CHST6	ENSG00000183196	8620	-4.6335	3.05373	1.28744e-227	2.69235e-226	carbohydrate sulfotransferase 6	Q9GZX3	protein_coding
SYT6	ENSG00000134207	5104	-4.62625	-0.400019	4.43899e-28	1.39408e-27	synaptotagmin 6	Q5T7P8	protein_coding
HPGD	ENSG00000164120	5531	-4.61887	0.0418359	1.05432e-35	3.87863e-35	15-hydroxyprostaglandin dehydrogenase	P15428	protein_coding
C1QL1	ENSG00000131094	1527	-4.61812	3.30898	1.66206e-226	3.45557e-225	complement C1q like 1	O75973	protein_coding
AL512380.1	ENSG00000231754	2106	-4.61636	-0.575717	2.12441e-26	6.43034e-26			lncRNA
DHRS7C	ENSG00000184544	1006	-4.60279	-0.0240444	2.85841e-35	1.04107e-34	dehydrogenase/reductase 7C	A6NNS2	protein_coding
FBN3	ENSG00000142449	9985	-4.54798	-0.16226	1.83823e-32	6.34378e-32	fibrillin 3	Q75N90	protein_coding
LINC01182	ENSG00000250634	6649	-4.54648	0.890139	6.11344e-55	3.11165e-54			lncRNA
SLITRK5	ENSG00000165300	21103	-4.53863	1.95149	4.23812e-138	4.96509e-137	SLIT and NTRK like family member 5	O94991	protein_coding
LINC01224	ENSG00000269416	3989	-4.53523	1.84957	8.73526e-122	9.06492e-121			lncRNA
SEPTIN3	ENSG00000100167	7153	-4.51291	1.66929	1.12565e-102	9.82457e-102	septin 3	Q9UH03	protein_coding
AC100786.1	ENSG00000246731	2621	-4.48954	-0.224776	1.02283e-30	3.39887e-30			lncRNA
ARL11	ENSG00000152213	3618	-4.47773	-0.175846	1.1165e-26	3.39733e-26	ADP ribosylation factor like GTPase 11	Q969Q4	protein_coding
MIR145	ENSG00000276365	88	-4.47132	0.0234685	1.46466e-35	5.37051e-35			miRNA
IGSF9	ENSG00000085552	6637	-4.46867	2.49951	5.29149e-109	4.87509e-108	immunoglobulin superfamily member 9	Q9P2J2	protein_coding
CARMN	ENSG00000249669	18004	-4.46356	6.68085	0	0			lncRNA
PCLAF	ENSG00000166803	3741	-4.44762	0.604336	9.78791e-33	3.39561e-32	PCNA clamp associated factor	Q15004	protein_coding
SLC1A2	ENSG00000110436	22800	-4.44182	1.01522	6.7439e-68	4.05518e-67	solute carrier family 1 member 2	P43004	protein_coding
AC022034.3	ENSG00000253369	3360	-4.44018	0.0144222	1.01293e-31	3.42962e-31			lncRNA
APLNR	ENSG00000134817	3738	-4.43823	0.32795	3.82985e-53	1.89912e-52	apelin receptor	P35414	protein_coding
KBTBD13	ENSG00000234438	3124	-4.43204	2.00014	8.68141e-71	5.4205e-70	kelch repeat and BTB domain containing 13	C9JR72	protein_coding
AL451069.1	ENSG00000226900	2466	-4.39626	5.15787	0	0			lncRNA
RNASE1	ENSG00000129538	1083	-4.39367	1.02661	7.67805e-67	4.55115e-66	ribonuclease A family member 1, pancreatic	P07998	protein_coding
AC021683.2	ENSG00000267506	5079	-4.38453	0.58881	4.85646e-52	2.37659e-51			lncRNA
GFAP	ENSG00000131095	11229	-4.3823	0.0509662	4.82802e-26	1.45157e-25	glial fibrillary acidic protein	P14136	protein_coding
CNR1	ENSG00000118432	6357	-4.37128	0.856023	3.85319e-61	2.12561e-60	cannabinoid receptor 1	P21554	protein_coding
ACTA1	ENSG00000143632	1495	-4.35404	3.27472	7.15625e-185	1.14995e-183	actin alpha 1, skeletal muscle	P68133	protein_coding
AC009531.1	ENSG00000226063	580	-4.35249	1.7191	7.70742e-86	5.68014e-85			lncRNA
FXYD2	ENSG00000137731	5608	-4.34484	2.74956	4.05678e-143	4.96719e-142	FXYD domain containing ion transport regulator 2	P54710	protein_coding
AQP7	ENSG00000165269	5253	-4.33523	-0.0603538	2.29253e-31	7.71258e-31	aquaporin 7	O14520	protein_coding
ASB2	ENSG00000100628	4975	-4.32471	6.81163	0	0	ankyrin repeat and SOCS box containing 2	Q96Q27	protein_coding
TSPEAR	ENSG00000175894	4462	-4.31896	3.20574	4.11845e-271	1.08738e-269	thrombospondin type laminin G domain and EAR repeats	Q8WU66	protein_coding
PYGM	ENSG00000068976	4658	-4.30443	5.75557	0	0	glycogen phosphorylase, muscle associated	P11217	protein_coding
HTRA3	ENSG00000170801	3319	-4.3044	0.562023	1.50174e-40	6.05192e-40	HtrA serine peptidase 3	P83110	protein_coding
P2RY6	ENSG00000171631	3976	-4.30118	0.704222	7.20712e-69	4.39274e-68	pyrimidinergic receptor P2Y6	Q15077	protein_coding
E2F2	ENSG00000007968	5462	-4.29781	2.88389	6.45006e-175	9.67023e-174	E2F transcription factor 2	Q14209	protein_coding
LINC02248	ENSG00000235160	2804	-4.24913	3.3911	9.98012e-181	1.55082e-179			lncRNA
KCNN3	ENSG00000143603	13599	-4.21831	1.00278	3.45198e-66	2.03136e-65	potassium calcium-activated channel subfamily N member 3	Q9UGI6	protein_coding
CRHBP	ENSG00000145708	2468	-4.21384	0.430328	7.73746e-49	3.61075e-48	corticotropin releasing hormone binding protein	P24387	protein_coding
PALMD	ENSG00000099260	8074	-4.21309	3.50447	2.37917e-217	4.70602e-216	palmdelphin	Q9NP74	protein_coding
KCNK2	ENSG00000082482	3910	-4.20947	0.643161	4.88589e-41	1.98507e-40	potassium two pore domain channel subfamily K member 2	O95069	protein_coding
AC092335.1	ENSG00000250448	2066	-4.20778	0.681438	8.5188e-56	4.36823e-55			lncRNA
PRMT8	ENSG00000111218	6677	-4.201	-0.0801124	6.3112e-35	2.2819e-34	protein arginine methyltransferase 8	Q9NR22	protein_coding
TMSB15A	ENSG00000158164	634	-4.19731	1.38961	2.27874e-59	1.23275e-58	thymosin beta 15a	P0CG34	protein_coding
ERBB3	ENSG00000065361	8837	-4.19594	5.04094	0	0	erb-b2 receptor tyrosine kinase 3	P21860	protein_coding
LGI2	ENSG00000153012	6495	-4.19352	5.18728	0	0	leucine rich repeat LGI family member 2	Q8N0V4	protein_coding
ACTA2	ENSG00000107796	2976	-4.17664	5.83691	0	0	actin alpha 2, smooth muscle	P62736	protein_coding
RPL7P3	ENSG00000226094	714	-4.17074	3.08965	2.41199e-149	3.06874e-148			processed_pseudogene
LEFTY2	ENSG00000143768	2286	-4.16898	1.6668	2.18332e-93	1.74558e-92	left-right determination factor 2	O00292	protein_coding
PAQR9	ENSG00000188582	10807	-4.13895	2.22619	4.53588e-160	6.17466e-159	progestin and adipoQ receptor family member 9	Q6ZVX9	protein_coding
SMTNL2	ENSG00000188176	2480	-4.13852	4.08242	0	0	smoothelin like 2	Q2TAL5	protein_coding
AC006230.1	ENSG00000287778	8457	-4.12675	0.204686	8.54154e-27	2.60614e-26			lncRNA
AC008394.1	ENSG00000288569	3363	-4.11511	-0.315298	5.33607e-26	1.60243e-25			lncRNA
NAPA-AS1	ENSG00000268061	1894	-4.10686	0.986134	1.43453e-64	8.2677e-64			lncRNA
XKR5	ENSG00000275591	4911	-4.10191	2.52062	3.17754e-155	4.1886e-154	XK related 5	Q6UX68	protein_coding
LINC01954	ENSG00000271952	959	-4.09651	-0.100362	8.19335e-30	2.66526e-29			lncRNA
METTL7A	ENSG00000185432	4076	-4.09112	2.55641	3.5024e-185	5.64325e-184	methyltransferase like 7A	Q9H8H3	protein_coding
PPP1R1B	ENSG00000131771	4543	-4.0904	1.27722	1.1433e-88	8.70164e-88	protein phosphatase 1 regulatory inhibitor subunit 1B	Q9UD71	protein_coding
DRD1	ENSG00000184845	4031	-4.07697	2.94611	3.62606e-164	5.06319e-163	dopamine receptor D1	P21728	protein_coding
AC105940.2	ENSG00000234775	3051	-4.07059	2.1718	1.51664e-144	1.87108e-143			lncRNA
MIR4506	ENSG00000265768	77	-4.0523	0.940978	1.54388e-47	7.05926e-47			miRNA
CTXND1	ENSG00000259417	6893	-4.05086	2.53359	2.84607e-123	2.99692e-122	cortexin domain containing 1	A0A1B0GTU2	protein_coding
ATOH8	ENSG00000168874	9296	-4.03464	1.91868	3.08799e-122	3.21758e-121	atonal bHLH transcription factor 8	Q96SQ7	protein_coding
ART3	ENSG00000156219	3278	-4.02539	0.226745	9.41286e-42	3.89234e-41	ADP-ribosyltransferase 3	Q13508	protein_coding
SHD	ENSG00000105251	2144	-4.02474	4.57994	2.66563e-303	8.40096e-302	Src homology 2 domain containing transforming protein D	Q96IW2	protein_coding
NINJ2	ENSG00000171840	2048	-4.0245	0.868987	1.5899e-52	7.82751e-52	ninjurin 2	Q9NZG7	protein_coding
AL031123.1	ENSG00000226281	3056	-4.02428	0.864092	1.49269e-57	7.84748e-57			lncRNA
GRM1	ENSG00000152822	7408	-4.02331	1.3093	3.3196e-85	2.43242e-84	glutamate metabotropic receptor 1	Q13255	protein_coding
CLSPN	ENSG00000092853	9591	-4.02286	4.65142	0	0	claspin	Q9HAW4	protein_coding
MYH7	ENSG00000092054	6027	-4.01504	13.5626	0	0	myosin heavy chain 7	P12883	protein_coding
AL365259.1	ENSG00000237742	4111	-4.00523	2.12417	2.42017e-92	1.92122e-91			lncRNA
GALNT18	ENSG00000110328	3626	-3.96769	2.77331	1.88785e-161	2.59359e-160	polypeptide N-acetylgalactosaminyltransferase 18	Q6P9A2	protein_coding
VWC2	ENSG00000188730	11322	-3.96733	4.22375	0	0	von Willebrand factor C domain containing 2	Q2TAL6	protein_coding
MXRA5	ENSG00000101825	9804	-3.94755	1.62132	2.86377e-100	2.44932e-99	matrix remodeling associated 5	Q9NR99	protein_coding
MARCHF11	ENSG00000183654	1877	-3.93605	4.08484	1.11617e-292	3.33567e-291	membrane associated ring-CH-type finger 11	A6NNE9	protein_coding
ADAM11	ENSG00000073670	4813	-3.93486	6.54988	0	0	ADAM metallopeptidase domain 11	O75078	protein_coding
CXXC4	ENSG00000168772	5823	-3.93321	3.58016	2.00754e-188	3.31523e-187	CXXC finger protein 4	J9JIF5	protein_coding
LPCAT4	ENSG00000176454	4702	-3.93216	5.71129	0	0	lysophosphatidylcholine acyltransferase 4	Q643R3	protein_coding
LMOD1	ENSG00000163431	3967	-3.93038	3.97908	0	0	leiomodin 1	P29536	protein_coding
LINC00964	ENSG00000249816	12039	-3.92235	0.219035	2.17609e-37	8.28637e-37			lncRNA
LINC02455	ENSG00000256672	496	-3.91806	0.737305	2.97058e-43	1.2598e-42			lncRNA
TK1	ENSG00000167900	1845	-3.91358	4.47781	6.17545e-297	1.88325e-295	thymidine kinase 1	P04183	protein_coding
TCAP	ENSG00000173991	960	-3.90538	5.87542	0	0	titin-cap	O15273	protein_coding
RASD2	ENSG00000100302	3447	-3.90247	1.70193	1.14731e-88	8.72841e-88	RASD family member 2	Q96D21	protein_coding
AC090241.2	ENSG00000270112	10683	-3.88442	2.15742	6.51395e-94	5.23367e-93			lncRNA
ANKRD18CP	ENSG00000159712	2980	-3.87231	0.976454	3.90875e-42	1.62798e-41			unprocessed_pseudogene
GPR61	ENSG00000156097	5057	-3.86985	1.03603	2.01552e-39	7.96463e-39	G protein-coupled receptor 61	Q9BZJ8	protein_coding
VSNL1	ENSG00000163032	3790	-3.86172	1.53124	5.95106e-71	3.72612e-70	visinin like 1	P62760	protein_coding
CNTN1	ENSG00000018236	7492	-3.85666	5.47509	0	0	contactin 1	Q12860	protein_coding
C18orf15	ENSG00000279020	2534	-3.851	1.52123	5.71655e-64	3.27567e-63			TEC
AL158829.1	ENSG00000232939	478	-3.84778	0.383896	1.31101e-32	4.53758e-32	putative uncharacterized protein DDB_G0287265		lncRNA
LDLRAD4	ENSG00000168675	16759	-3.84697	5.76799	0	0	low density lipoprotein receptor class A domain containing 4	O15165	protein_coding
AC010615.2	ENSG00000268119	6224	-3.84482	1.59008	9.57776e-78	6.44555e-77			lncRNA
POU4F1	ENSG00000152192	4539	-3.84326	3.46293	1.80859e-210	3.4775e-209	POU class 4 homeobox 1	Q01851	protein_coding
AL121932.2	ENSG00000287279	3912	-3.84255	-0.17037	1.41467e-29	4.5769e-29			lncRNA
PIK3C2B	ENSG00000133056	9414	-3.84186	4.88803	0	0	phosphatidylinositol-4-phosphate 3-kinase catalytic subunit type 2 beta	O00750	protein_coding
MIR133A1HG	ENSG00000265142	5825	-3.83783	6.34603	1.66258e-244	3.86015e-243			lncRNA
LRRTM1	ENSG00000162951	5047	-3.83266	-0.315221	5.51117e-29	1.76107e-28	leucine rich repeat transmembrane neuronal 1	Q86UE6	protein_coding
AC117464.1	ENSG00000287158	3783	-3.81503	1.23994	2.03129e-70	1.26083e-69			lncRNA
KCNS2	ENSG00000156486	5417	-3.81214	0.537909	5.94482e-33	2.0708e-32	potassium voltage-gated channel modifier subfamily S member 2	Q9ULS6	protein_coding
HTR1B	ENSG00000135312	2568	-3.80671	0.761457	2.29067e-46	1.02667e-45	5-hydroxytryptamine receptor 1B	P28222	protein_coding
NXPH3	ENSG00000182575	5635	-3.80138	1.5671	5.19714e-82	3.68014e-81	neurexophilin 3	O95157	protein_coding
MGP	ENSG00000111341	2887	-3.78914	1.293	1.98629e-68	1.20449e-67	matrix Gla protein	P08493	protein_coding
TSPAN32	ENSG00000064201	3797	-3.78354	4.58341	1.97748e-302	6.21032e-301	tetraspanin 32	Q96QS1	protein_coding
AL032819.2	ENSG00000279930	2162	-3.78309	-0.0456373	2.64825e-31	8.89259e-31			TEC
RRAD	ENSG00000166592	1601	-3.78066	4.88648	0	0	RRAD, Ras related glycolysis inhibitor and calcium channel regulator	P55042	protein_coding
KIAA0319	ENSG00000137261	7208	-3.77891	4.40758	0	0	KIAA0319	Q5VV43	protein_coding
KIF25-AS1	ENSG00000229921	3121	-3.7776	-0.00719895	2.90527e-31	9.75013e-31			lncRNA
BMP7	ENSG00000101144	5425	-3.77668	7.27879	0	0	bone morphogenetic protein 7	P18075	protein_coding
AC098934.1	ENSG00000214796	2958	-3.77505	2.3095	3.40629e-119	3.44108e-118			transcribed_unprocessed_pseudogene
RD3L	ENSG00000227729	1454	-3.75375	0.401108	7.48835e-45	3.26789e-44	retinal degeneration 3 like	P0DJH9	protein_coding
GPER1	ENSG00000164850	3123	-3.75292	0.156113	8.35762e-32	2.83513e-31	G protein-coupled estrogen receptor 1	Q99527	protein_coding
STAC	ENSG00000144681	4396	-3.75074	2.41173	1.66321e-166	2.36295e-165	SH3 and cysteine rich domain	Q99469	protein_coding
DNM1P51	ENSG00000235370	8796	-3.74013	0.472116	2.28803e-43	9.72642e-43			transcribed_unprocessed_pseudogene
CRYM	ENSG00000103316	3782	-3.73034	0.69724	7.16445e-44	3.07335e-43	crystallin mu	Q14894	protein_coding
SMIM5	ENSG00000204323	5117	-3.72263	1.51655	7.03488e-54	3.52551e-53	small integral membrane protein 5	Q71RC9	protein_coding
AC007405.3	ENSG00000235934	2458	-3.7207	-0.292166	1.345e-28	4.26668e-28			lncRNA
CCDC34	ENSG00000109881	3101	-3.71764	4.33029	0	0	coiled-coil domain containing 34	Q96HJ3	protein_coding
ACKR3	ENSG00000144476	2070	-3.7111	3.42821	2.23903e-201	4.065e-200	atypical chemokine receptor 3	P25106	protein_coding
AP001528.2	ENSG00000280339	3249	-3.69775	0.726432	4.92588e-44	2.1212e-43			TEC
ADPRHL1	ENSG00000153531	10924	-3.69055	7.77443	0	0	ADP-ribosylhydrolase like 1	Q8NDY3	protein_coding
ALDOC	ENSG00000109107	2612	-3.69003	7.30278	0	0	aldolase, fructose-bisphosphate C	P09972	protein_coding
AP005131.6	ENSG00000267702	4215	-3.68935	3.19161	2.56973e-164	3.591e-163			lncRNA
TSPAN7	ENSG00000156298	3110	-3.68337	0.412054	1.62075e-38	6.30991e-38	tetraspanin 7	P41732	protein_coding
FAXDC2	ENSG00000170271	6928	-3.67761	4.5773	0	0	fatty acid hydroxylase domain containing 2	Q96IV6	protein_coding
KLHL38	ENSG00000175946	1982	-3.66784	3.27847	5.9328e-168	8.50987e-167	kelch like family member 38	Q2WGJ6	protein_coding
ZFP57	ENSG00000204644	2149	-3.65452	-0.412856	1.52105e-25	4.51324e-25	ZFP57 zinc finger protein	Q9NU63	protein_coding
EPN3	ENSG00000049283	4503	-3.65385	5.50866	0	0	epsin 3	Q9H201	protein_coding
SHANK1	ENSG00000161681	7567	-3.64954	1.30604	1.75819e-49	8.26509e-49	SH3 and multiple ankyrin repeat domains 1	Q9Y566	protein_coding
MIR1-1HG	ENSG00000174407	1220	-3.64884	4.86594	0	0	MIR1-1 host gene		lncRNA
CKM	ENSG00000104879	1556	-3.64745	7.68045	0	0	creatine kinase, M-type	P06732	protein_coding
HCG22	ENSG00000228789	2211	-3.64713	1.05583	3.00401e-70	1.86072e-69			lncRNA
C1QTNF1-AS1	ENSG00000265096	2062	-3.63785	2.55397	1.12893e-117	1.12459e-116			lncRNA
SPSB4	ENSG00000175093	3795	-3.63741	5.17156	0	0	splA/ryanodine receptor domain and SOCS box containing 4	Q96A44	protein_coding
CDKN2C	ENSG00000123080	3018	-3.63462	2.33091	9.13049e-106	8.13969e-105	cyclin dependent kinase inhibitor 2C	P42773	protein_coding
CNTNAP3	ENSG00000106714	9521	-3.62702	4.20132	5.46026e-303	1.71782e-301	contactin associated protein family member 3	Q9BZ76	protein_coding
DDIT4L	ENSG00000145358	2994	-3.61222	1.40128	2.68201e-63	1.52173e-62	DNA damage inducible transcript 4 like	Q96D03	protein_coding
VWDE	ENSG00000146530	6712	-3.61061	5.73517	0	0	von Willebrand factor D and EGF domains	Q8N2E2	protein_coding
MRAP2	ENSG00000135324	2137	-3.60634	0.452022	3.85645e-30	1.2639e-29	melanocortin 2 receptor accessory protein 2	Q96G30	protein_coding
FZD4-DT	ENSG00000246523	1988	-3.60091	0.177677	3.55367e-25	1.04457e-24			lncRNA
MCM10	ENSG00000065328	5454	-3.59988	3.61818	1.0302e-247	2.43294e-246	minichromosome maintenance 10 replication initiation factor	Q7L590	protein_coding
AC090679.1	ENSG00000221148	125	-3.5981	1.08735	2.07268e-52	1.01848e-51			snoRNA
AC013564.1	ENSG00000274995	707	-3.59602	1.31693	1.0094e-67	6.05946e-67			lncRNA
AC133540.1	ENSG00000278716	1019	-3.59282	1.44065	6.23886e-58	3.29154e-57			lncRNA
AC090679.3	ENSG00000285191	538	-3.59209	0.838583	4.95581e-45	2.17117e-44			lncRNA
BX640514.1	ENSG00000264490	1918	-3.58775	3.676	5.99855e-167	8.54936e-166			lncRNA
SCARA3	ENSG00000168077	4029	-3.58713	1.70264	1.43192e-93	1.14791e-92	scavenger receptor class A member 3	Q6AZY7	protein_coding
CFAP77	ENSG00000188523	2147	-3.58378	0.820539	4.35136e-40	1.73986e-39	cilia and flagella associated protein 77	Q6ZQR2	protein_coding
AC010980.2	ENSG00000267034	1412	-3.58256	2.61171	5.25312e-147	6.59439e-146			lncRNA
AC063947.2	ENSG00000258033	1256	-3.58076	0.274818	2.11328e-31	7.11621e-31			unprocessed_pseudogene
NTN3	ENSG00000162068	2188	-3.57693	1.65716	2.18157e-53	1.08539e-52	netrin 3	O00634	protein_coding
LINC00957	ENSG00000235314	2703	-3.57229	1.41554	1.44499e-49	6.7999e-49			lncRNA
SLC34A2	ENSG00000157765	5045	-3.57224	0.0963457	3.1107e-27	9.60412e-27	solute carrier family 34 member 2	O95436	protein_coding
LYPD1	ENSG00000150551	3979	-3.55677	3.52155	1.55637e-274	4.14593e-273	LY6/PLAUR domain containing 1	Q8N2G4	protein_coding
ANKRD34C	ENSG00000235711	4951	-3.55642	0.662415	1.52442e-45	6.73131e-45	ankyrin repeat domain 34C	P0C6C1	protein_coding
TMEM35A	ENSG00000126950	2415	-3.55278	0.994265	6.43848e-45	2.81316e-44	transmembrane protein 35A	Q53FP2	protein_coding
AL670729.3	ENSG00000287315	4828	-3.55058	6.04084	0	0			lncRNA
AL021392.1	ENSG00000234869	2949	-3.5468	3.33128	3.55529e-181	5.55836e-180			lncRNA
PPP1R1C	ENSG00000150722	4887	-3.54429	2.93233	1.65974e-178	2.53724e-177	protein phosphatase 1 regulatory inhibitor subunit 1C	Q8WVI7	protein_coding
AP001528.1	ENSG00000255471	1218	-3.54311	0.723411	1.7238e-49	8.10553e-49			lncRNA
ID2-AS1	ENSG00000235092	7084	-3.53969	1.29294	3.70691e-62	2.07108e-61			lncRNA
THY1	ENSG00000154096	6900	-3.52849	0.960402	1.24852e-48	5.80515e-48	Thy-1 cell surface antigen	P04216	protein_coding
AQP1	ENSG00000240583	3436	-3.51666	6.40913	0	0	aquaporin 1 (Colton blood group)	P29972	protein_coding
SULT1C4	ENSG00000198075	3830	-3.5164	1.46987	1.80843e-82	1.28821e-81	sulfotransferase family 1C member 4	O75897	protein_coding
SEMA7A	ENSG00000138623	3800	-3.51292	1.60271	5.44458e-70	3.36545e-69	semaphorin 7A (John Milton Hagen blood group)	O75326	protein_coding
CA14	ENSG00000118298	3296	-3.50688	3.68205	1.4342e-205	2.67434e-204	carbonic anhydrase 14	Q9ULX7	protein_coding
RDM1	ENSG00000278023	1975	-3.50601	0.107342	3.94633e-30	1.29289e-29	RAD52 motif containing 1	Q8NG50	protein_coding
MIR1-1HG-AS1	ENSG00000174403	3397	-3.50519	5.75292	2.98607e-296	9.09074e-295			lncRNA
PLEKHD1	ENSG00000175985	8097	-3.50316	1.49414	9.91777e-89	7.55159e-88	pleckstrin homology and coiled-coil domain containing D1	A6NEE1	protein_coding
AC109583.1	ENSG00000206549	2960	-3.49628	0.338732	7.19421e-27	2.19917e-26		Q9UI38	protein_coding
FAM181A-AS1	ENSG00000258584	3706	-3.49343	1.6495	4.6809e-28	1.46928e-27			lncRNA
KCNIP4-IT1	ENSG00000280650	9848	-3.48547	0.84947	9.81299e-52	4.77993e-51			lncRNA
PHACTR3	ENSG00000087495	6103	-3.48544	0.378931	3.48738e-43	1.47758e-42	phosphatase and actin regulator 3	Q96KR7	protein_coding
AL049838.1	ENSG00000259969	981	-3.48342	0.0467336	2.68365e-25	7.9261e-25			lncRNA
RN7SL398P	ENSG00000244356	298	-3.47884	1.46399	9.19003e-66	5.37968e-65			misc_RNA
LINC01876	ENSG00000226383	2716	-3.46623	2.49708	8.68351e-97	7.19646e-96			lncRNA
AC018781.1	ENSG00000248599	3126	-3.46543	0.38166	2.27314e-31	7.64877e-31			lncRNA
GINS2	ENSG00000131153	3219	-3.4562	3.74536	7.2554e-250	1.73172e-248	GINS complex subunit 2	Q9Y248	protein_coding
AC002066.1	ENSG00000237813	1420	-3.45558	-0.294974	9.82518e-26	2.9333e-25			lncRNA
PTGER3	ENSG00000050628	9653	-3.45358	4.1857	1.10473e-256	2.74663e-255	prostaglandin E receptor 3	P43115	protein_coding
CPT1A	ENSG00000110090	6571	-3.4452	4.37496	0	0	carnitine palmitoyltransferase 1A	P50416	protein_coding
MYL3	ENSG00000160808	2804	-3.44324	9.28916	0	0	myosin light chain 3	P08590	protein_coding
AC022034.1	ENSG00000237807	7527	-3.44236	4.14081	0	0			lncRNA
KLHL13	ENSG00000003096	6983	-3.43463	5.21561	0	0	kelch like family member 13	Q9P2N7	protein_coding
AC106895.2	ENSG00000251216	3465	-3.42014	1.01459	2.33797e-49	1.09762e-48			lncRNA
GFRA2	ENSG00000168546	5777	-3.41992	0.403186	3.0972e-37	1.17514e-36	GDNF family receptor alpha 2	O00451	protein_coding
AC011498.7	ENSG00000280239	2027	-3.41935	1.45537	3.19466e-62	1.78599e-61			TEC
COX6A2	ENSG00000156885	473	-3.41913	3.4719	7.67107e-179	1.17669e-177	cytochrome c oxidase subunit 6A2	Q02221	protein_coding
ACTC1	ENSG00000159251	2290	-3.41652	11.4215	0	0	actin alpha cardiac muscle 1	P68032	protein_coding
SRL	ENSG00000185739	5702	-3.41017	6.55732	0	0	sarcalumenin	I3L4D6	protein_coding
AC103760.1	ENSG00000254231	5462	-3.4062	0.739633	6.70915e-41	2.71905e-40			lncRNA
CDH23	ENSG00000107736	18601	-3.40607	1.7149	1.83854e-120	1.88822e-119	cadherin related 23	Q9H251	protein_coding
ATP1B2	ENSG00000129244	3464	-3.39991	6.56989	0	0	ATPase Na+/K+ transporting subunit beta 2	P14415	protein_coding
NEFL	ENSG00000277586	3940	-3.39763	0.119866	5.81723e-36	2.15465e-35	neurofilament light	P07196	protein_coding
MIR6730	ENSG00000276830	67	-3.3953	0.0486764	1.31361e-29	4.25609e-29			miRNA
GNAO1	ENSG00000087258	13542	-3.3873	2.24776	2.41627e-104	2.13388e-103	G protein subunit alpha o1	P09471	protein_coding
NAV1	ENSG00000134369	22453	-3.3838	10.6826	0	0	neuron navigator 1	Q8NEY1	protein_coding
LAMA4	ENSG00000112769	11983	-3.38232	6.26036	0	0	laminin subunit alpha 4	A0A0A0MTC7	protein_coding
CREG2	ENSG00000175874	7059	-3.37866	0.759665	2.01421e-34	7.21993e-34	cellular repressor of E1A stimulated genes 2	Q8IUH2	protein_coding
AC090197.1	ENSG00000253837	4798	-3.37437	0.318845	9.27136e-41	3.74727e-40			lncRNA
SPC24	ENSG00000161888	2839	-3.36908	4.24574	0	0	SPC24 component of NDC80 kinetochore complex	K7ESQ2	protein_coding
GATM	ENSG00000171766	6398	-3.36081	2.57186	2.04945e-122	2.14045e-121	glycine amidinotransferase	P50440	protein_coding
TMEM121B	ENSG00000183307	5071	-3.35	2.98229	2.17131e-132	2.44611e-131	transmembrane protein 121B	Q9BXQ6	protein_coding
BMF	ENSG00000104081	5447	-3.3497	5.61906	0	0	Bcl2 modifying factor	Q96LC9	protein_coding
AC010327.4	ENSG00000267577	1643	-3.33154	2.94683	3.76676e-181	5.88384e-180			lncRNA
TINAGL1	ENSG00000142910	5281	-3.33001	3.51947	8.33573e-161	1.14081e-159	tubulointerstitial nephritis antigen like 1	Q9GZM7	protein_coding
SHISAL1	ENSG00000138944	6853	-3.32626	2.24495	6.90459e-78	4.65183e-77	shisa like 1	Q3SXP7	protein_coding
SPARCL1	ENSG00000152583	3477	-3.31426	0.377863	1.81014e-35	6.62643e-35	SPARC like 1	Q14515	protein_coding
FAM81A	ENSG00000157470	5571	-3.31313	2.82284	1.05031e-119	1.06646e-118	family with sequence similarity 81 member A	Q8TBF8	protein_coding
STEAP2	ENSG00000157214	8720	-3.31094	1.90163	1.03094e-76	6.8682e-76	STEAP2 metalloreductase	Q8NFT2	protein_coding
DBP	ENSG00000105516	6485	-3.30701	2.52735	7.49872e-117	7.40809e-116	D-box binding PAR bZIP transcription factor	Q10586	protein_coding
RIMBP2	ENSG00000060709	9655	-3.30496	0.307505	2.88536e-32	9.90048e-32	RIMS binding protein 2	O15034	protein_coding
SLCO1A2	ENSG00000084453	11520	-3.29422	0.300161	1.81721e-32	6.27263e-32	solute carrier organic anion transporter family member 1A2	P46721	protein_coding
DSC1	ENSG00000134765	4271	-3.28965	1.66739	1.19379e-54	6.05039e-54	desmocollin 1	Q08554	protein_coding
NTF4	ENSG00000225950	1469	-3.28878	0.646806	4.60822e-36	1.71251e-35	neurotrophin 4	P34130	protein_coding
FNDC5	ENSG00000160097	3199	-3.28858	3.41741	4.61296e-171	6.71901e-170	fibronectin type III domain containing 5	A0A0A0MRR6	protein_coding
CRABP2	ENSG00000143320	1082	-3.28295	5.03528	0	0	cellular retinoic acid binding protein 2	P29373	protein_coding
RGS4	ENSG00000117152	4836	-3.28043	3.91582	1.04346e-238	2.32905e-237	regulator of G protein signaling 4	P49798	protein_coding
SERTM2	ENSG00000260802	4758	-3.27781	1.91663	7.88218e-113	7.4933e-112	serine rich and transmembrane domain containing 2		protein_coding
WNT5A	ENSG00000114251	7397	-3.27641	6.98156	0	0	Wnt family member 5A	P41221	protein_coding
SELENBP1	ENSG00000143416	3476	-3.27616	3.60307	5.48424e-214	1.0671e-212	selenium binding protein 1	Q13228	protein_coding
FAM133A	ENSG00000179083	3381	-3.26705	0.594098	8.14434e-38	3.12858e-37	family with sequence similarity 133 member A	Q8N9E0	protein_coding
PLD5	ENSG00000180287	9546	-3.26482	1.80005	5.21321e-86	3.84991e-85	phospholipase D family member 5	Q8N7P1	protein_coding
AP000648.4	ENSG00000280385	4507	-3.25872	0.968039	8.24903e-35	2.97533e-34			TEC
RMST	ENSG00000255794	10231	-3.25155	0.897223	6.00859e-41	2.43734e-40			lncRNA
CD36	ENSG00000135218	10880	-3.24165	6.11432	0	0	CD36 molecule	P16671	protein_coding
LRRC10	ENSG00000198812	2344	-3.24122	7.33455	0	0	leucine rich repeat containing 10	Q5BKY1	protein_coding
CNTFR	ENSG00000122756	2098	-3.24054	4.17062	1.59702e-294	4.81285e-293	ciliary neurotrophic factor receptor	P26992	protein_coding
OLFML2A	ENSG00000185585	6771	-3.23991	6.23266	0	0	olfactomedin like 2A	Q68BL7	protein_coding
MOG	ENSG00000204655	3175	-3.23592	2.33255	9.59726e-116	9.38801e-115	myelin oligodendrocyte glycoprotein	Q16653	protein_coding
PROCA1	ENSG00000167525	5061	-3.23404	2.21005	2.87123e-89	2.20025e-88	protein interacting with cyclin A1	Q8NCQ7	protein_coding
AC105383.1	ENSG00000250241	11455	-3.23377	1.20536	8.92294e-48	4.09878e-47			lncRNA
ARMH4	ENSG00000139971	7565	-3.23223	3.75498	5.18829e-282	1.4377e-280	armadillo like helical domain containing 4	Q86TY3	protein_coding
HRH2	ENSG00000113749	5679	-3.22947	7.43519	0	0	histamine receptor H2	P25021	protein_coding
FOLH1	ENSG00000086205	5335	-3.227	-0.0651693	1.13318e-31	3.83316e-31	folate hydrolase 1	Q04609	protein_coding
TSPAN2	ENSG00000134198	3413	-3.22568	3.35775	3.33678e-225	6.86572e-224	tetraspanin 2	O60636	protein_coding
USH1C	ENSG00000006611	4904	-3.2209	2.88364	2.85082e-139	3.37294e-138	USH1 protein network component harmonin	Q9Y6N9	protein_coding
GAS6-AS1	ENSG00000233695	7169	-3.21988	2.65013	1.63263e-124	1.73138e-123			lncRNA
FHL2	ENSG00000115641	6626	-3.21803	7.74266	0	0	four and a half LIM domains 2	Q14192	protein_coding
HELLS	ENSG00000119969	10150	-3.21686	5.39212	0	0	helicase, lymphoid specific	Q9NRZ9	protein_coding
RASD1	ENSG00000108551	1748	-3.20889	4.03453	2.90441e-173	4.2933e-172	ras related dexamethasone induced 1	Q9Y272	protein_coding
AC010136.1	ENSG00000223923	2060	-3.2067	2.58738	2.74154e-136	3.17646e-135			lncRNA
ATP2B2	ENSG00000157087	10260	-3.20438	2.23728	2.17021e-109	2.00666e-108	ATPase plasma membrane Ca2+ transporting 2	Q01814	protein_coding
AC004908.1	ENSG00000272240	541	-3.20016	0.53748	3.07289e-31	1.02992e-30			lncRNA
IGFBP5	ENSG00000115461	6466	-3.1972	8.29306	0	0	insulin like growth factor binding protein 5	P24593	protein_coding
AHNAK2	ENSG00000185567	18788	-3.18866	4.80253	7.45643e-301	2.3133e-299	AHNAK nucleoprotein 2	Q8IVF2	protein_coding
DNER	ENSG00000187957	3932	-3.18743	0.901711	8.91137e-37	3.35131e-36	delta/notch like EGF repeat containing	Q8NFT8	protein_coding
FAM124A	ENSG00000150510	6700	-3.18545	5.8245	0	0	family with sequence similarity 124 member A	Q86V42	protein_coding
ADAMTS19	ENSG00000145808	5392	-3.18122	4.14719	5.43952e-279	1.47983e-277	ADAM metallopeptidase with thrombospondin type 1 motif 19	D6R9M2	protein_coding
TBX5	ENSG00000089225	4443	-3.17687	6.12675	0	0	T-box transcription factor 5	Q99593	protein_coding
RAB3A	ENSG00000105649	1786	-3.17535	2.07031	5.10402e-79	3.48863e-78	RAB3A, member RAS oncogene family	P20336	protein_coding
INHA	ENSG00000123999	1636	-3.17534	0.115807	1.63255e-30	5.39493e-30	inhibin subunit alpha	P05111	protein_coding
NTHL1	ENSG00000065057	2430	-3.17186	2.40686	7.85369e-98	6.57265e-97	nth like DNA glycosylase 1	P78549	protein_coding
CKB	ENSG00000166165	2383	-3.16682	5.65553	2.16534e-264	5.52949e-263	creatine kinase B	P12277	protein_coding
CNN1	ENSG00000130176	2837	-3.16497	5.93303	0	0	calponin 1	P51911	protein_coding
SLC28A3	ENSG00000197506	5138	-3.16427	4.15689	2.14309e-269	5.6169e-268	solute carrier family 28 member 3	Q9HAS3	protein_coding
AC096576.6	ENSG00000286318	1814	-3.16057	4.26965	1.677e-165	2.36751e-164			lncRNA
PDE11A	ENSG00000128655	12267	-3.16047	1.11316	1.14329e-49	5.39148e-49	phosphodiesterase 11A	Q9HCR9	protein_coding
HAPLN2	ENSG00000132702	2204	-3.15487	0.704165	2.99372e-26	9.03871e-26	hyaluronan and proteoglycan link protein 2	Q9GZV7	protein_coding
NYNRIN	ENSG00000205978	7733	-3.1539	3.42988	8.46981e-118	8.4514e-117	NYN domain and retroviral integrase containing	Q9P2P1	protein_coding
GAD1	ENSG00000128683	8242	-3.15255	4.08147	2.65557e-293	7.9494e-292	glutamate decarboxylase 1	Q99259	protein_coding
SREBF2-AS1	ENSG00000184068	2989	-3.14961	3.65757	1.07396e-192	1.83619e-191			lncRNA
LDB3	ENSG00000122367	6676	-3.14952	10.7183	0	0	LIM domain binding 3	O75112	protein_coding
H2AC4	ENSG00000278463	527	-3.14639	3.51466	1.80864e-178	2.7625e-177	H2A clustered histone 4	P04908	protein_coding
AMHR2	ENSG00000135409	3656	-3.14359	3.59916	1.82078e-167	2.60333e-166	anti-Mullerian hormone receptor type 2	Q16671	protein_coding
HCN4	ENSG00000138622	6922	-3.1408	7.82724	0	0	hyperpolarization activated cyclic nucleotide gated potassium channel 4	Q9Y3Q4	protein_coding
SMAD6	ENSG00000137834	8556	-3.14065	5.33705	0	0	SMAD family member 6	O43541	protein_coding
MTCO1P12	ENSG00000237973	1543	-3.13695	3.64205	5.51127e-129	6.01569e-128			unprocessed_pseudogene
GM2A	ENSG00000196743	4186	-3.13601	5.71422	0	0	GM2 ganglioside activator	P17900	protein_coding
AL161891.1	ENSG00000276672	4636	-3.13502	2.89183	5.41617e-136	6.24709e-135			lncRNA
MCM5	ENSG00000100297	7268	-3.13009	5.87046	0	0	minichromosome maintenance complex component 5	P33992	protein_coding
HS3ST4	ENSG00000182601	3443	-3.1291	0.128851	1.11394e-27	3.46493e-27	heparan sulfate-glucosamine 3-sulfotransferase 4	Q9Y661	protein_coding
PIFO	ENSG00000173947	3949	-3.12585	2.07974	6.87733e-80	4.75149e-79	primary cilia formation	Q8TCI5	protein_coding
PYROXD2	ENSG00000119943	3865	-3.1257	6.28616	0	0	pyridine nucleotide-disulphide oxidoreductase domain 2	Q8N2H3	protein_coding
RGS6	ENSG00000182732	8948	-3.12188	4.40147	0	0	regulator of G protein signaling 6	P49758	protein_coding
PACSIN1	ENSG00000124507	4805	-3.12156	3.24076	9.50331e-140	1.12811e-138	protein kinase C and casein kinase substrate in neurons 1	Q9BY11	protein_coding
CPM	ENSG00000135678	7535	-3.12	1.15414	1.69211e-54	8.55421e-54	carboxypeptidase M	P14384	protein_coding
AL139383.1	ENSG00000230490	6320	-3.1197	1.09365	2.00251e-48	9.28436e-48			lncRNA
S100A4	ENSG00000196154	946	-3.11874	1.95055	3.23717e-68	1.95574e-67	S100 calcium binding protein A4	P26447	protein_coding
LINC00327	ENSG00000232977	5207	-3.11859	0.72517	1.36336e-41	5.6221e-41			lncRNA
SYNC	ENSG00000162520	3722	-3.11662	2.72011	1.47895e-94	1.19686e-93	syncoilin, intermediate filament protein	Q9H7C4	protein_coding
RASGRP1	ENSG00000172575	6105	-3.11584	2.31486	1.74822e-136	2.02818e-135	RAS guanyl releasing protein 1	O95267	protein_coding
GGH	ENSG00000137563	2765	-3.1083	2.04809	1.13524e-92	9.02796e-92	gamma-glutamyl hydrolase	Q92820	protein_coding
KIAA1549L	ENSG00000110427	13523	-3.09958	1.40732	1.22967e-46	5.54048e-46	KIAA1549 like	Q6ZVL6	protein_coding
PRSS35	ENSG00000146250	2444	-3.09852	5.77397	0	0	serine protease 35	Q8N3Z0	protein_coding
C11orf21	ENSG00000110665	4074	-3.09732	3.06131	3.90096e-94	3.14554e-93	chromosome 11 open reading frame 21	Q9P2W6	protein_coding
BRIP1	ENSG00000136492	10125	-3.09325	4.35958	6.84804e-245	1.59411e-243	BRCA1 interacting protein C-terminal helicase 1	Q9BX63	protein_coding
CNTNAP2	ENSG00000174469	16377	-3.08528	2.83506	1.55924e-120	1.60413e-119	contactin associated protein 2	Q9UHC6	protein_coding
ANO4	ENSG00000151572	4997	-3.08372	3.89298	3.71572e-264	9.47508e-263	anoctamin 4	Q32M45	protein_coding
CMAHP	ENSG00000168405	8477	-3.07449	1.90197	4.84638e-90	3.73944e-89			transcribed_unitary_pseudogene
TSSK1B	ENSG00000212122	2437	-3.07325	0.881528	2.81272e-38	1.09126e-37	testis specific serine kinase 1B	Q9BXA7	protein_coding
LRRC20	ENSG00000172731	3625	-3.0706	4.86405	1.08801e-299	3.358e-298	leucine rich repeat containing 20	Q8TCA0	protein_coding
NELL1	ENSG00000165973	5314	-3.06721	2.53163	7.14296e-105	6.32375e-104	neural EGFL like 1	Q92832	protein_coding
FAM13C	ENSG00000148541	6752	-3.06689	4.22856	1.30023e-249	3.09925e-248	family with sequence similarity 13 member C	Q8NE31	protein_coding
PAX6	ENSG00000007372	20639	-3.06572	4.5645	0	0	paired box 6	P26367	protein_coding
HEY2	ENSG00000135547	2689	-3.05996	6.65611	0	0	hes related family bHLH transcription factor with YRPW motif 2	Q9UBP5	protein_coding
CORO6	ENSG00000167549	4321	-3.05666	8.27148	0	0	coronin 6	J3QRV4	protein_coding
EPPK1	ENSG00000261150	16005	-3.05367	3.52785	8.46087e-170	1.22539e-168	epiplakin 1	P58107	protein_coding
TYMSOS	ENSG00000176912	2582	-3.04741	0.217328	5.6789e-27	1.73953e-26	TYMS opposite strand		lncRNA
PCOLCE-AS1	ENSG00000224729	3265	-3.04063	0.920803	1.63416e-28	5.1757e-28			lncRNA
ASB16	ENSG00000161664	2233	-3.03874	3.88371	1.20557e-219	2.41668e-218	ankyrin repeat and SOCS box containing 16	Q96NS5	protein_coding
CDCA7	ENSG00000144354	3934	-3.03678	3.10218	1.05119e-123	1.11082e-122	cell division cycle associated 7	Q9BWT1	protein_coding
VSTM2L	ENSG00000132821	1952	-3.03474	3.72259	3.15741e-146	3.94148e-145	V-set and transmembrane domain containing 2 like	Q96N03	protein_coding
E2F1	ENSG00000101412	2690	-3.03265	5.05311	3.65147e-287	1.0492e-285	E2F transcription factor 1	Q01094	protein_coding
RASGRP2	ENSG00000068831	6084	-3.03049	1.57954	8.98993e-62	5.00089e-61	RAS guanyl releasing protein 2	Q7LDG7	protein_coding
FGF14	ENSG00000102466	13759	-3.02472	0.649269	4.17964e-32	1.42758e-31	fibroblast growth factor 14	Q92915	protein_coding
FAM102B	ENSG00000162636	9350	-3.01718	4.0538	4.29658e-188	7.08224e-187	family with sequence similarity 102 member B	Q5T8I3	protein_coding
CACNA1D	ENSG00000157388	19184	-3.01466	5.5318	0	0	calcium voltage-gated channel subunit alpha1 D	Q01668	protein_coding
LRRN2	ENSG00000170382	5686	-3.00807	0.542829	9.95769e-27	3.03254e-26	leucine rich repeat neuronal 2	O75325	protein_coding
DTL	ENSG00000143476	4923	-3.00805	5.25059	0	0	denticleless E3 ubiquitin protein ligase homolog	Q9NZJ0	protein_coding
MYOM2	ENSG00000036448	7056	-3.00446	5.43696	0	0	myomesin 2	P54296	protein_coding
MYO7A	ENSG00000137474	10452	-3.00374	1.20158	1.72849e-51	8.38981e-51	myosin VIIA	Q13402	protein_coding
RCSD1	ENSG00000198771	8165	-3.00096	7.29929	0	0	RCSD domain containing 1	Q6JBY9	protein_coding
FXYD6	ENSG00000137726	4986	-2.9988	7.44199	0	0	FXYD domain containing ion transport regulator 6	Q9H0Q3	protein_coding
CSPG5	ENSG00000114646	4367	-2.9969	3.47002	5.92698e-130	6.50514e-129	chondroitin sulfate proteoglycan 5	O95196	protein_coding
CAPN14	ENSG00000214711	3984	-2.99506	1.16407	3.67983e-41	1.50326e-40	calpain 14	A8MX76	protein_coding
FAM198B-AS1	ENSG00000248429	5639	-2.99064	1.40514	3.23935e-67	1.93035e-66			lncRNA
CACNA2D2	ENSG00000007402	6322	-2.98937	4.148	1.49759e-181	2.3475e-180	calcium voltage-gated channel auxiliary subunit alpha2delta 2	Q9NY47	protein_coding
AC092821.2	ENSG00000214776	12000	-2.98886	2.1853	1.21606e-71	7.66504e-71			transcribed_unprocessed_pseudogene
GPR162	ENSG00000250510	3216	-2.98843	2.78892	2.29939e-116	2.2579e-115	G protein-coupled receptor 162	Q16538	protein_coding
SPON1	ENSG00000262655	5317	-2.98739	5.69704	0	0	spondin 1	Q9HCB6	protein_coding
AC147651.1	ENSG00000223855	4085	-2.98648	3.53198	4.48768e-163	6.22744e-162			lncRNA
DOK7	ENSG00000175920	4036	-2.98005	3.94614	4.19072e-164	5.84708e-163	docking protein 7	Q18PE1	protein_coding
GPR39	ENSG00000183840	3179	-2.97623	2.85074	5.53402e-102	4.80429e-101	G protein-coupled receptor 39	O43194	protein_coding
PPARGC1B	ENSG00000155846	12889	-2.97455	6.48002	0	0	PPARG coactivator 1 beta	Q86YN6	protein_coding
CNTN3	ENSG00000113805	5109	-2.96782	3.72985	2.88541e-235	6.30669e-234	contactin 3	Q9P232	protein_coding
FNDC10	ENSG00000228594	2124	-2.96687	3.38598	1.47166e-140	1.7598e-139	fibronectin type III domain containing 10	F2Z333	protein_coding
PPIAP19	ENSG00000228169	492	-2.96636	1.09091	6.68463e-43	2.82021e-42			processed_pseudogene
PACRG	ENSG00000112530	2612	-2.96456	2.77795	4.34388e-95	3.53937e-94	parkin coregulated	Q96M98	protein_coding
CDH10	ENSG00000040731	3660	-2.95709	0.605625	1.09427e-29	3.55057e-29	cadherin 10	Q9Y6N8	protein_coding
ZBTB8B	ENSG00000273274	12831	-2.95609	2.93896	3.45438e-124	3.65682e-123	zinc finger and BTB domain containing 8B	Q8NAP8	protein_coding
CT75	ENSG00000237732	2567	-2.95578	0.610689	3.71149e-35	1.34957e-34			transcribed_unprocessed_pseudogene
SYT13	ENSG00000019505	5445	-2.95361	5.29379	0	0	synaptotagmin 13	Q7L8C5	protein_coding
KLHL31	ENSG00000124743	5776	-2.95249	6.27547	0	0	kelch like family member 31	Q9H511	protein_coding
POSTN	ENSG00000133110	5464	-2.95236	3.43437	1.48991e-161	2.04845e-160	periostin	Q15063	protein_coding
PLXNA4	ENSG00000221866	16372	-2.94325	7.33424	0	0	plexin A4	Q9HCM2	protein_coding
PRSS12	ENSG00000164099	5725	-2.94285	0.92931	1.53334e-40	6.17789e-40	serine protease 12	P56730	protein_coding
SKP2	ENSG00000145604	3837	-2.94228	4.11146	2.00238e-192	3.41052e-191	S-phase kinase associated protein 2	Q13309	protein_coding
CDH20	ENSG00000101542	4277	-2.93919	1.00602	1.52827e-44	6.64343e-44	cadherin 20	Q9HBT6	protein_coding
NDRG3	ENSG00000101079	3260	-2.93711	5.90137	0	0	NDRG family member 3	Q9UGV2	protein_coding
AC119427.2	ENSG00000286600	1694	-2.93196	2.90562	8.77013e-93	6.98062e-92			lncRNA
ASB11	ENSG00000165192	3124	-2.92946	5.12533	0	0	ankyrin repeat and SOCS box containing 11	Q8WXH4	protein_coding
CCDC9B	ENSG00000188549	7510	-2.92932	6.32169	0	0	coiled-coil domain containing 9B	Q6ZUT6	protein_coding
AP001160.3	ENSG00000269176	763	-2.92059	1.86594	3.66793e-68	2.21374e-67			lncRNA
RPEP1	ENSG00000250732	658	-2.91976	0.232852	4.04327e-25	1.18712e-24			processed_pseudogene
CORIN	ENSG00000145244	10086	-2.91798	7.18228	0	0	corin, serine peptidase	Q9Y5Q5	protein_coding
AC063944.2	ENSG00000241218	1368	-2.91634	1.51386	4.73743e-49	2.21538e-48			processed_pseudogene
AP005131.7	ENSG00000272746	611	-2.90957	0.689989	5.14197e-35	1.86329e-34			lncRNA
FZD4	ENSG00000174804	7387	-2.90744	4.21024	3.59705e-300	1.11403e-298	frizzled class receptor 4	Q9ULV1	protein_coding
PMP22	ENSG00000109099	3191	-2.90716	6.77	0	0	peripheral myelin protein 22	Q01453	protein_coding
XRCC2	ENSG00000196584	4832	-2.90351	3.73253	2.42193e-219	4.83873e-218	X-ray repair cross complementing 2	O43543	protein_coding
PIK3IP1	ENSG00000100100	3804	-2.89366	3.61511	9.26736e-165	1.29808e-163	phosphoinositide-3-kinase interacting protein 1	Q96FE7	protein_coding
GRIK1	ENSG00000171189	4242	-2.8934	-0.0333885	2.58969e-25	7.65236e-25	glutamate ionotropic receptor kainate type subunit 1	P39086	protein_coding
SORCS2	ENSG00000184985	6317	-2.8927	3.82915	3.8465e-182	6.06663e-181	sortilin related VPS10 domain containing receptor 2	Q96PQ0	protein_coding
ADAMTS7	ENSG00000136378	7760	-2.8865	3.21814	6.01141e-163	8.32897e-162	ADAM metallopeptidase with thrombospondin type 1 motif 7	Q9UKP4	protein_coding
LINC00616	ENSG00000248307	6177	-2.88483	1.06795	2.04088e-32	7.03249e-32			lncRNA
ONECUT1	ENSG00000169856	6110	-2.87975	1.16249	3.76687e-41	1.53776e-40	one cut homeobox 1	Q9UBC0	protein_coding
SMIM10L2A	ENSG00000178947	5230	-2.87175	2.72922	4.24278e-113	4.04851e-112	small integral membrane protein 10 like 2A	P0DMW4	protein_coding
ITGB8	ENSG00000105855	15156	-2.87078	4.57373	0	0	integrin subunit beta 8	P26012	protein_coding
ABLIM2	ENSG00000163995	6049	-2.86893	2.30284	2.21889e-103	1.94898e-102	actin binding LIM protein family member 2	Q6H8Q1	protein_coding
PAPLN	ENSG00000100767	7699	-2.86864	3.84702	1.09206e-157	1.46215e-156	papilin, proteoglycan like sulfated glycoprotein	O95428	protein_coding
EYA1	ENSG00000104313	9322	-2.86674	4.08029	1.9603e-180	3.03559e-179	EYA transcriptional coactivator and phosphatase 1	Q99502	protein_coding
NRP1	ENSG00000099250	11522	-2.86651	8.44477	0	0	neuropilin 1	O14786	protein_coding
GCK	ENSG00000106633	5235	-2.86645	0.630691	5.29635e-28	1.66071e-27	glucokinase	P35557	protein_coding
GSEC	ENSG00000280832	3723	-2.86169	2.21788	1.5774e-82	1.12453e-81			lncRNA
DPY19L2P2	ENSG00000170629	5580	-2.86077	4.07487	2.02762e-270	5.34557e-269			transcribed_unprocessed_pseudogene
MYZAP	ENSG00000263155	2598	-2.85071	5.49867	0	0	myocardial zonula adherens protein	P0CAP1	protein_coding
AMPH	ENSG00000078053	5489	-2.85035	3.76304	1.1374e-191	1.92444e-190	amphiphysin	P49418	protein_coding
PLPP3	ENSG00000162407	5272	-2.85014	4.31564	1.53072e-280	4.21561e-279	phospholipid phosphatase 3	O14495	protein_coding
TOB1-AS1	ENSG00000229980	3539	-2.84861	1.21469	1.10215e-48	5.13391e-48			lncRNA
EME1	ENSG00000154920	3294	-2.84461	2.02574	1.66879e-72	1.06121e-71	essential meiotic structure-specific endonuclease 1	Q96AY2	protein_coding
ERCC6L	ENSG00000186871	4344	-2.8432	1.90269	2.55999e-68	1.54976e-67	ERCC excision repair 6 like, spindle assembly checkpoint helicase	Q2NKX8	protein_coding
DNAJC5G	ENSG00000163793	2338	-2.83946	3.61075	4.60162e-163	6.3806e-162	DnaJ heat shock protein family (Hsp40) member C5 gamma	Q8N7S2	protein_coding
ANLN	ENSG00000011426	5997	-2.83774	6.67437	0	0	anillin actin binding protein	Q9NQW6	protein_coding
TMEM223	ENSG00000168569	2265	-2.83535	4.48899	8.8984e-261	2.24669e-259	transmembrane protein 223	A0PJW6	protein_coding
ESCO2	ENSG00000171320	7805	-2.83387	2.64223	5.43613e-72	3.43253e-71	establishment of sister chromatid cohesion N-acetyltransferase 2	Q56NI9	protein_coding
AC104564.2	ENSG00000264007	638	-2.83005	1.97023	7.37344e-69	4.49258e-68			lncRNA
PKD1L2	ENSG00000166473	18637	-2.82951	3.55629	8.17647e-117	8.06874e-116	polycystin 1 like 2 (gene/pseudogene)		polymorphic_pseudogene
DSCC1	ENSG00000136982	2487	-2.8264	1.76358	4.76066e-54	2.39182e-53	DNA replication and sister chromatid cohesion 1	Q9BVC3	protein_coding
AC022007.1	ENSG00000206567	4823	-2.82085	2.21511	7.77385e-90	5.98537e-89			lncRNA
ZBTB16	ENSG00000109906	12343	-2.81613	1.97523	1.06953e-64	6.17801e-64	zinc finger and BTB domain containing 16	Q05516	protein_coding
SLC4A8	ENSG00000050438	17920	-2.81357	1.90493	1.22755e-76	8.16585e-76	solute carrier family 4 member 8	Q2Y0W8	protein_coding
TAFA2	ENSG00000198673	9255	-2.81349	3.0014	1.75242e-130	1.93166e-129	TAFA chemokine like family member 2	Q8N3H0	protein_coding
EFNA2	ENSG00000099617	2424	-2.81039	1.39863	5.0109e-51	2.40935e-50	ephrin A2	O43921	protein_coding
CAMK2A	ENSG00000070808	6179	-2.80987	5.83568	0	0	calcium/calmodulin dependent protein kinase II alpha	Q9UQM7	protein_coding
COL23A1	ENSG00000050767	3604	-2.80812	2.08344	8.74503e-79	5.96134e-78	collagen type XXIII alpha 1 chain	Q86Y22	protein_coding
NTN4	ENSG00000074527	4365	-2.8038	3.63175	1.57155e-136	1.82558e-135	netrin 4	Q9HB63	protein_coding
ASIC1	ENSG00000110881	5745	-2.80317	2.04478	7.2469e-75	4.73628e-74	acid sensing ion channel subunit 1	P78348	protein_coding
C4orf19	ENSG00000154274	4470	-2.80207	0.914897	2.72324e-44	1.1795e-43	chromosome 4 open reading frame 19	Q8IY42	protein_coding
MCM2	ENSG00000073111	4715	-2.79784	5.87431	4.16144e-297	1.27123e-295	minichromosome maintenance complex component 2	P49736	protein_coding
AC074135.1	ENSG00000267886	967	-2.79696	2.74549	1.17156e-100	1.00586e-99			lncRNA
PPP1R1A	ENSG00000135447	3984	-2.79617	6.76684	0	0	protein phosphatase 1 regulatory inhibitor subunit 1A	R4GMQ8	protein_coding
OXTR	ENSG00000180914	4514	-2.79349	2.15736	2.04102e-80	1.41998e-79	oxytocin receptor	P30559	protein_coding
NHSL2	ENSG00000204131	17706	-2.79276	3.1083	1.44036e-126	1.54673e-125	NHS like 2	Q5HYW2	protein_coding
LRRC34	ENSG00000171757	5276	-2.78868	0.17526	6.50056e-26	1.94951e-25	leucine rich repeat containing 34	Q8IZ02	protein_coding
ESR2	ENSG00000140009	9337	-2.78628	0.861213	9.28599e-27	2.83087e-26	estrogen receptor 2	Q92731	protein_coding
AC254633.1	ENSG00000272482	345	-2.78604	3.19799	6.38703e-135	7.29638e-134			lncRNA
CDH3	ENSG00000062038	6076	-2.78584	6.20673	0	0	cadherin 3	P22223	protein_coding
UNC80	ENSG00000144406	19623	-2.78399	3.93142	3.16192e-196	5.5383e-195	unc-80 homolog, NALCN channel complex subunit	Q8N2C7	protein_coding
MCM4	ENSG00000104738	6973	-2.78363	6.73764	0	0	minichromosome maintenance complex component 4	P33991	protein_coding
DPYSL5	ENSG00000157851	7048	-2.78265	2.93275	1.94933e-124	2.06602e-123	dihydropyrimidinase like 5	Q9BPU6	protein_coding
Z97634.1	ENSG00000236829	2291	-2.78025	1.26358	4.39242e-41	1.78742e-40			transcribed_processed_pseudogene
TESMIN	ENSG00000132749	5789	-2.77902	2.0952	3.72699e-87	2.78567e-86	testis expressed metallothionein like protein	Q9Y4I5	protein_coding
EFR3B	ENSG00000084710	10643	-2.77742	3.67981	2.2647e-175	3.42113e-174	EFR3 homolog B	Q9Y2G0	protein_coding
H2AC12	ENSG00000274997	457	-2.77671	2.76397	2.27146e-82	1.61611e-81	H2A clustered histone 12	Q96KK5	protein_coding
CAV1	ENSG00000105974	3866	-2.77649	5.7967	0	0	caveolin 1	Q03135	protein_coding
APOA1	ENSG00000118137	1424	-2.76785	2.12489	8.43324e-77	5.62248e-76	apolipoprotein A1	P02647	protein_coding
AC020909.2	ENSG00000268518	626	-2.76758	7.30591	0	0			lncRNA
MB	ENSG00000198125	2136	-2.76709	4.91811	0	0	myoglobin	P02144	protein_coding
AC126773.4	ENSG00000260577	1682	-2.76693	4.46075	1.93426e-196	3.39795e-195			lncRNA
AC068733.3	ENSG00000282556	4764	-2.76564	3.6985	1.22408e-204	2.26835e-203			lncRNA
RNF43	ENSG00000108375	7505	-2.76454	1.69334	6.22799e-47	2.8189e-46	ring finger protein 43	Q68DV7	protein_coding
GRB7	ENSG00000141738	3597	-2.76425	0.844594	9.74168e-28	3.03491e-27	growth factor receptor bound protein 7	Q14451	protein_coding
RAG1	ENSG00000166349	7815	-2.76371	0.552632	3.65553e-27	1.1261e-26	recombination activating 1	P15918	protein_coding
EHD3	ENSG00000013016	4825	-2.76058	6.72106	0	0	EH domain containing 3	Q9NZN3	protein_coding
CENPM	ENSG00000100162	1750	-2.76043	3.19223	2.4154e-118	2.42366e-117	centromere protein M	Q9NSP4	protein_coding
SMYD1	ENSG00000115593	4552	-2.75991	10.139	0	0	SET and MYND domain containing 1	Q8NB12	protein_coding
PLPPR3	ENSG00000129951	2741	-2.75979	1.11952	2.39619e-43	1.0179e-42	phospholipid phosphatase related 3	Q6T4P5	protein_coding
MRVI1	ENSG00000072952	7700	-2.75875	0.687868	4.55102e-31	1.52077e-30	murine retrovirus integration site 1 homolog	Q9Y6F6	protein_coding
PLAUR	ENSG00000011422	4457	-2.75645	0.726409	1.08214e-36	4.06534e-36	plasminogen activator, urokinase receptor	Q03405	protein_coding
THBD	ENSG00000178726	4040	-2.7551	1.16716	4.81036e-37	1.81821e-36	thrombomodulin	P07204	protein_coding
ADGRG2	ENSG00000173698	10157	-2.75415	2.55756	8.16814e-95	6.63721e-94	adhesion G protein-coupled receptor G2	Q8IZP9	protein_coding
ARHGDIB	ENSG00000111348	2042	-2.75241	1.10452	7.34899e-45	3.20786e-44	Rho GDP dissociation inhibitor beta	P52566	protein_coding
AC112487.1	ENSG00000239482	1262	-2.75049	1.88272	2.63809e-68	1.5965e-67			lncRNA
AC007743.1	ENSG00000233251	4369	-2.75047	3.66941	1.71394e-203	3.14357e-202			lncRNA
TESC	ENSG00000088992	1926	-2.74832	3.52613	4.84824e-131	5.37056e-130	tescalcin	Q96BS2	protein_coding
PDE1A	ENSG00000115252	6322	-2.74765	2.75598	2.77361e-106	2.48127e-105	phosphodiesterase 1A	P54750	protein_coding
NRTN	ENSG00000171119	1109	-2.74666	3.24359	5.56976e-90	4.2939e-89	neurturin	Q99748	protein_coding
CDT1	ENSG00000167513	2760	-2.74455	4.29123	1.15035e-186	1.87545e-185	chromatin licensing and DNA replication factor 1	Q9H211	protein_coding
CROT	ENSG00000005469	4995	-2.74455	3.86978	2.3624e-209	4.50366e-208	carnitine O-octanoyltransferase	Q9UKG9	protein_coding
TNFRSF19	ENSG00000127863	5113	-2.74428	6.33251	0	0	TNF receptor superfamily member 19	Q9NS68	protein_coding
MMS22L	ENSG00000146263	21793	-2.74019	5.07353	1.52093e-289	4.44147e-288	MMS22 like, DNA repair protein	Q6ZRQ5	protein_coding
AC244669.2	ENSG00000274642	853	-2.73992	1.51828	3.67987e-33	1.28684e-32			unprocessed_pseudogene
C16orf74	ENSG00000154102	2181	-2.73961	0.58763	3.20669e-29	1.02983e-28	chromosome 16 open reading frame 74	Q96GX8	protein_coding
WDR76	ENSG00000092470	4054	-2.73904	4.27402	1.593e-203	2.92475e-202	WD repeat domain 76	Q9H967	protein_coding
FRK	ENSG00000111816	13363	-2.73173	3.4956	2.02719e-148	2.56276e-147	fyn related Src family tyrosine kinase	P42685	protein_coding
SH3TC2-DT	ENSG00000250072	4826	-2.73042	0.338759	4.04647e-25	1.18786e-24			lncRNA
AC117489.1	ENSG00000278934	3217	-2.72938	1.58836	8.66939e-55	4.40257e-54			TEC
TGFBR3	ENSG00000069702	8577	-2.72906	5.0578	6.87376e-261	1.73795e-259	transforming growth factor beta receptor 3	Q03167	protein_coding
CES1	ENSG00000198848	2937	-2.72631	0.107122	9.24191e-28	2.88121e-27	carboxylesterase 1	P23141	protein_coding
BAIAP3	ENSG00000007516	6109	-2.72499	0.976919	3.11786e-31	1.04479e-30	BAI1 associated protein 3	O94812	protein_coding
ENG	ENSG00000106991	3935	-2.72496	1.17349	8.43798e-55	4.28627e-54	endoglin	P17813	protein_coding
CCDC28B	ENSG00000160050	2818	-2.71935	3.39482	1.52839e-135	1.75721e-134	coiled-coil domain containing 28B	Q9BUN5	protein_coding
AC096636.1	ENSG00000279333	3618	-2.71884	1.66831	3.71289e-53	1.84163e-52			TEC
VEPH1	ENSG00000197415	6543	-2.71847	3.44804	6.48474e-133	7.31926e-132	ventricular zone expressed PH domain containing 1	Q14D04	protein_coding
SNX22	ENSG00000157734	5767	-2.71742	1.15524	2.1211e-25	6.27497e-25	sorting nexin 22	Q96L94	protein_coding
TNNT2	ENSG00000118194	7342	-2.71689	9.81514	0	0	troponin T2, cardiac type	P45379	protein_coding
ZNF367	ENSG00000165244	3687	-2.71384	3.77951	8.38709e-122	8.70866e-121	zinc finger protein 367	Q7RTV3	protein_coding
AL590560.3	ENSG00000272668	7134	-2.71301	3.18006	1.74035e-112	1.64836e-111			lncRNA
AL109936.3	ENSG00000271420	650	-2.71164	2.05841	3.46647e-53	1.72036e-52			lncRNA
SCN8A	ENSG00000196876	16144	-2.70995	2.86408	2.5551e-137	2.98556e-136	sodium voltage-gated channel alpha subunit 8	Q9UQD0	protein_coding
CDC45	ENSG00000093009	2978	-2.70821	3.18322	1.62883e-115	1.58984e-114	cell division cycle 45	O75419	protein_coding
TENT5B	ENSG00000158246	2382	-2.70806	1.48086	4.03295e-48	1.86211e-47	terminal nucleotidyltransferase 5B	Q96A09	protein_coding
ZNF483	ENSG00000173258	16723	-2.70242	4.05604	1.31634e-146	1.64782e-145	zinc finger protein 483	Q8TF39	protein_coding
GPC3	ENSG00000147257	2870	-2.70232	1.36934	1.80224e-57	9.45541e-57	glypican 3	P51654	protein_coding
TMEM144	ENSG00000164124	9248	-2.69928	3.13688	2.50631e-85	1.83875e-84	transmembrane protein 144	Q7Z5S9	protein_coding
AC012574.1	ENSG00000253471	252	-2.69904	1.30521	5.52298e-47	2.50296e-46			lncRNA
AC063944.1	ENSG00000239828	4381	-2.69704	3.45642	5.36458e-150	6.84471e-149			lncRNA
CHAF1A	ENSG00000167670	4326	-2.68978	4.8857	2.41272e-243	5.56574e-242	chromatin assembly factor 1 subunit A	Q13111	protein_coding
SERTAD4	ENSG00000082497	5470	-2.68923	1.60508	4.48135e-62	2.50064e-61	SERTA domain containing 4	Q9NUC0	protein_coding
CENPH	ENSG00000153044	2218	-2.68615	3.32857	3.49004e-131	3.87323e-130	centromere protein H	Q9H3R5	protein_coding
VSTM4	ENSG00000165633	8655	-2.68547	0.982539	1.57306e-39	6.22308e-39	V-set and transmembrane domain containing 4	Q8IW00	protein_coding
ITGA9	ENSG00000144668	8270	-2.68404	6.11317	0	0	integrin subunit alpha 9	Q13797	protein_coding
CSRNP3	ENSG00000178662	12565	-2.68328	5.33137	3.61531e-280	9.92602e-279	cysteine and serine rich nuclear protein 3	Q8WYN3	protein_coding
MIR924HG	ENSG00000267374	11735	-2.68286	2.72819	2.56228e-88	1.94107e-87			lncRNA
ZWINT	ENSG00000122952	2377	-2.68061	4.24624	9.10894e-181	1.41914e-179	ZW10 interacting kinetochore protein	O95229	protein_coding
LINC00514	ENSG00000262152	6061	-2.67966	0.256792	1.20012e-29	3.89332e-29		A0A0J9YXV3	protein_coding
LRRN4	ENSG00000125872	2935	-2.67935	5.03211	4.1969e-292	1.24799e-290	leucine rich repeat neuronal 4	Q8WUT4	protein_coding
AL731533.2	ENSG00000273001	578	-2.67934	1.37754	3.90771e-42	1.62792e-41			lncRNA
ACSM3	ENSG00000005187	7510	-2.67838	0.246614	7.1106e-26	2.12961e-25	acyl-CoA synthetase medium chain family member 3	Q53FZ2	protein_coding
AC069499.2	ENSG00000241634	509	-2.67611	0.675179	1.96491e-29	6.34221e-29			processed_pseudogene
GCOM1	ENSG00000137878	10302	-2.6703	6.36211	0	0	GRINL1A complex locus 1	H8Y6P7	protein_coding
ASF1B	ENSG00000105011	1958	-2.66835	3.5401	2.62954e-165	3.69767e-164	anti-silencing function 1B histone chaperone	Q9NVP2	protein_coding
SFRP1	ENSG00000104332	4733	-2.6632	8.93501	0	0	secreted frizzled related protein 1	Q8N474	protein_coding
H3C2	ENSG00000286522	511	-2.66166	5.58128	1.8032e-148	2.28282e-147	H3 clustered histone 2	P68431	protein_coding
ORC1	ENSG00000085840	3121	-2.66036	2.53234	2.30162e-67	1.37475e-66	origin recognition complex subunit 1	Q13415	protein_coding
SLC24A3	ENSG00000185052	3926	-2.65981	1.99862	1.16175e-80	8.10778e-80	solute carrier family 24 member 3	Q9HC58	protein_coding
PHACTR1	ENSG00000112137	11198	-2.65953	7.26255	0	0	phosphatase and actin regulator 1	Q9C0D0	protein_coding
AC015849.5	ENSG00000270977	6377	-2.65486	0.850518	4.96645e-25	1.45435e-24			transcribed_processed_pseudogene
PLCG2	ENSG00000197943	13375	-2.65401	3.32996	5.79094e-140	6.89712e-139	phospholipase C gamma 2	P16885	protein_coding
KIAA1217	ENSG00000120549	10807	-2.6538	4.39921	3.99844e-242	9.1296e-241	KIAA1217	Q5T5P2	protein_coding
APBA1	ENSG00000107282	11447	-2.64789	5.19962	0	0	amyloid beta precursor protein binding family A member 1	Q02410	protein_coding
PCDHA3	ENSG00000255408	7463	-2.64683	0.982264	1.01652e-35	3.74189e-35	protocadherin alpha 3	Q9Y5H8	protein_coding
LRRC17	ENSG00000128606	2827	-2.6428	2.36428	2.04165e-86	1.51649e-85	leucine rich repeat containing 17	Q8N6Y2	protein_coding
SEMA3G	ENSG00000010319	5047	-2.64213	3.80445	2.43855e-111	2.28906e-110	semaphorin 3G	Q9NS98	protein_coding
AC016027.2	ENSG00000234913	2493	-2.64129	1.27096	2.26878e-37	8.63566e-37			lncRNA
NMRK2	ENSG00000077009	1141	-2.63984	3.59647	1.72134e-119	1.74384e-118	nicotinamide riboside kinase 2	Q9NPI5	protein_coding
KIF20A	ENSG00000112984	3852	-2.63756	5.29223	0	0	kinesin family member 20A	O95235	protein_coding
CASQ2	ENSG00000118729	2769	-2.63756	4.95838	0	0	calsequestrin 2	O14958	protein_coding
TRERF1	ENSG00000124496	7732	-2.63592	2.70318	9.69144e-102	8.40535e-101	transcriptional regulating factor 1	Q96PN7	protein_coding
AC092821.4	ENSG00000284634	5973	-2.63345	1.90291	5.84332e-59	3.14118e-58			lncRNA
POLE2	ENSG00000100479	2955	-2.63341	2.57117	4.86253e-82	3.44457e-81	DNA polymerase epsilon 2, accessory subunit	P56282	protein_coding
NDRG4	ENSG00000103034	9647	-2.63214	6.18284	1.38483e-286	3.96003e-285	NDRG family member 4	Q9ULP0	protein_coding
DENND2A	ENSG00000146966	5175	-2.63163	2.71973	5.1829e-78	3.49582e-77	DENN domain containing 2A	Q9ULE3	protein_coding
ENPP5	ENSG00000112796	4275	-2.62994	1.76806	2.56452e-39	1.01162e-38	ectonucleotide pyrophosphatase/phosphodiesterase family member 5	Q9UJA9	protein_coding
ADCY2	ENSG00000078295	17608	-2.6294	2.44734	2.72578e-81	1.9105e-80	adenylate cyclase 2	Q08462	protein_coding
S1PR3	ENSG00000213694	13702	-2.6292	4.12654	6.10826e-243	1.40364e-241	sphingosine-1-phosphate receptor 3	Q6ZRZ4	protein_coding
KHK	ENSG00000138030	3050	-2.62331	0.857285	5.42664e-27	1.66368e-26	ketohexokinase	P50053	protein_coding
SEPTIN4	ENSG00000108387	10135	-2.62195	0.507709	8.88765e-33	3.08508e-32	septin 4	Q8NEP4	protein_coding
NSG1	ENSG00000168824	4355	-2.62046	0.98469	4.67831e-35	1.69734e-34	neuronal vesicle trafficking associated 1	P42857	protein_coding
ADAMTS19-AS1	ENSG00000249421	3314	-2.61735	0.420997	1.86263e-28	5.88473e-28			lncRNA
GALNT16	ENSG00000100626	11462	-2.60865	5.17672	1.97916e-252	4.82026e-251	polypeptide N-acetylgalactosaminyltransferase 16	Q8N428	protein_coding
FOXO6	ENSG00000204060	2398	-2.60862	2.33233	2.94088e-86	2.179e-85	forkhead box O6	A8MYZ6	protein_coding
WNK2	ENSG00000165238	13198	-2.60709	8.03577	0	0	WNK lysine deficient protein kinase 2	Q9Y3S1	protein_coding
ACKR2	ENSG00000144648	5460	-2.60564	0.876868	9.84074e-36	3.62542e-35	atypical chemokine receptor 2	O00590	protein_coding
ITM2A	ENSG00000078596	2051	-2.60389	1.61835	1.53852e-46	6.9251e-46	integral membrane protein 2A	O43736	protein_coding
OIP5	ENSG00000104147	1201	-2.60148	1.17268	4.47143e-41	1.81833e-40	Opa interacting protein 5	O43482	protein_coding
CYP46A1	ENSG00000036530	9358	-2.59973	3.33034	2.71133e-152	3.5069e-151	cytochrome P450 family 46 subfamily A member 1	Q9Y6A2	protein_coding
EPHX2	ENSG00000120915	4185	-2.59737	4.55934	2.23247e-275	5.99152e-274	epoxide hydrolase 2	P34913	protein_coding
OSR1	ENSG00000143867	5279	-2.5962	3.84872	3.1647e-129	3.46279e-128	odd-skipped related transcription factor 1	Q8TAX0	protein_coding
CCKAR	ENSG00000163394	1746	-2.594	2.43342	6.17576e-96	5.06888e-95	cholecystokinin A receptor	P32238	protein_coding
AC107294.2	ENSG00000272970	3694	-2.59149	2.45882	2.87189e-64	1.65092e-63			lncRNA
KCNK3	ENSG00000171303	6223	-2.59089	1.68651	5.74334e-56	2.95436e-55	potassium two pore domain channel subfamily K member 3	O14649	protein_coding
ZNF385D	ENSG00000151789	13400	-2.58998	2.85444	8.73101e-106	7.78744e-105	zinc finger protein 385D	Q9H6B1	protein_coding
TLL1	ENSG00000038295	8105	-2.58789	1.74685	1.81946e-48	8.43785e-48	tolloid like 1	O43897	protein_coding
TGM2	ENSG00000198959	7948	-2.58616	9.57058	0	0	transglutaminase 2	P21980	protein_coding
CENPU	ENSG00000151725	3483	-2.58071	4.08747	6.46851e-170	9.37593e-169	centromere protein U	Q71F23	protein_coding
ZNF724	ENSG00000196081	3326	-2.57995	1.86086	2.79149e-46	1.24958e-45	zinc finger protein 724	A8MTY0	protein_coding
BFSP1	ENSG00000125864	3371	-2.57745	0.832647	5.09119e-32	1.73562e-31	beaded filament structural protein 1	Q12934	protein_coding
CYB5A	ENSG00000166347	9271	-2.57703	4.47681	1.85819e-251	4.50114e-250	cytochrome b5 type A	P00167	protein_coding
MMP11	ENSG00000099953	5149	-2.57597	2.79603	6.57254e-88	4.94765e-87	matrix metallopeptidase 11	P24347	protein_coding
TYMS	ENSG00000176890	2421	-2.57469	5.91825	0	0	thymidylate synthetase	P04818	protein_coding
AC016769.5	ENSG00000286456	1285	-2.56364	0.903617	1.0547e-30	3.50348e-30			lncRNA
SBK1	ENSG00000188322	5243	-2.56095	3.33611	1.67082e-120	1.71794e-119	SH3 domain binding kinase 1	Q52WX2	protein_coding
NCALD	ENSG00000104490	8043	-2.55767	2.47239	1.05886e-74	6.9127e-74	neurocalcin delta	P61601	protein_coding
LINC02197	ENSG00000250387	3493	-2.55468	1.41708	1.14837e-55	5.88351e-55			lncRNA
TMEM72-AS1	ENSG00000224812	10772	-2.54964	1.09834	1.30938e-30	4.33657e-30			lncRNA
SBNO1-AS1	ENSG00000256092	2246	-2.54869	0.82536	9.6018e-29	3.05296e-28			lncRNA
MDH1	ENSG00000014641	4990	-2.54784	8.70518	0	0	malate dehydrogenase 1	P40925	protein_coding
CADPS	ENSG00000163618	14665	-2.54702	6.63493	0	0	calcium dependent secretion activator	Q9ULU8	protein_coding
HHAT	ENSG00000054392	6645	-2.54541	4.2475	1.50847e-236	3.32142e-235	hedgehog acyltransferase	Q5VTY9	protein_coding
SLC1A1	ENSG00000106688	3974	-2.54441	2.28702	2.58943e-94	2.08987e-93	solute carrier family 1 member 1	P43005	protein_coding
MTARC1	ENSG00000186205	9106	-2.54144	3.72209	1.80051e-154	2.36123e-153	mitochondrial amidoxime reducing component 1	Q5VT66	protein_coding
MYBL2	ENSG00000101057	2776	-2.54113	4.85576	1.61872e-269	4.24877e-268	MYB proto-oncogene like 2	P10244	protein_coding
ACSF2	ENSG00000167107	5797	-2.5411	5.16941	2.27061e-246	5.32019e-245	acyl-CoA synthetase family member 2	Q96CM8	protein_coding
ACACB	ENSG00000076555	14505	-2.5393	7.80392	0	0	acetyl-CoA carboxylase beta	O00763	protein_coding
STON1	ENSG00000243244	7709	-2.53846	3.74579	5.555e-193	9.55236e-192	stonin 1	Q9Y6Q2	protein_coding
LDB2	ENSG00000169744	5455	-2.53579	1.10159	7.5255e-35	2.71601e-34	LIM domain binding 2	O43679	protein_coding
MT-CO1	ENSG00000198804	1542	-2.53343	13.4211	0	0	cytochrome c oxidase subunit I	P00395	protein_coding
KIF3C	ENSG00000084731	6401	-2.53073	3.50353	5.34775e-146	6.65716e-145	kinesin family member 3C	A2RU78	protein_coding
MYPN	ENSG00000138347	7060	-2.52931	6.03559	0	0	myopalladin	Q86TC9	protein_coding
AL442636.1	ENSG00000287460	4534	-2.52886	1.29969	7.27434e-43	3.06612e-42			lncRNA
GPR137C	ENSG00000180998	6505	-2.52873	2.12403	2.52998e-78	1.71355e-77	G protein-coupled receptor 137C	Q8N3F9	protein_coding
MEGF6	ENSG00000162591	9021	-2.528	5.3056	3.10747e-150	3.9705e-149	multiple EGF like domains 6	O75095	protein_coding
DTX4	ENSG00000110042	6433	-2.52796	1.11263	1.70861e-47	7.80647e-47	deltex E3 ubiquitin ligase 4	Q9Y2E6	protein_coding
PLCXD1	ENSG00000182378	6065	-2.52469	4.39064	5.35332e-184	8.57921e-183	phosphatidylinositol specific phospholipase C X domain containing 1	Q9NUJ7	protein_coding
SPHKAP	ENSG00000153820	7046	-2.52338	8.47261	0	0	SPHK1 interactor, AKAP domain containing	Q2M3C7	protein_coding
AC022168.1	ENSG00000285543	1860	-2.52326	2.41227	1.2389e-83	8.96423e-83			lncRNA
NT5M	ENSG00000205309	1961	-2.52142	3.6703	8.98311e-120	9.12637e-119	5',3'-nucleotidase, mitochondrial	Q9NPB1	protein_coding
TSPAN11	ENSG00000110900	7116	-2.517	2.53883	2.44329e-78	1.65609e-77	tetraspanin 11	A1L157	protein_coding
AC011472.1	ENSG00000267082	569	-2.51397	1.1991	1.05089e-44	4.57603e-44			lncRNA
RASA4CP	ENSG00000228903	4056	-2.51276	1.30273	3.10518e-38	1.20368e-37			transcribed_unprocessed_pseudogene
TSPOAP1-AS1	ENSG00000265148	3875	-2.5111	0.910601	1.31196e-32	4.54e-32			lncRNA
AC004834.1	ENSG00000284523	4610	-2.50949	0.83865	1.34259e-25	3.99031e-25			lncRNA
ADSS1	ENSG00000185100	5775	-2.50861	4.5987	1.2472e-278	3.38788e-277	adenylosuccinate synthase 1	Q8N142	protein_coding
GPX3	ENSG00000211445	3162	-2.50824	4.92294	5.05351e-228	1.05805e-226	glutathione peroxidase 3	P22352	protein_coding
AC007637.1	ENSG00000256139	910	-2.50809	2.60259	8.01613e-81	5.60097e-80			lncRNA
PTPRU	ENSG00000060656	6682	-2.50724	4.54629	1.15854e-201	2.10763e-200	protein tyrosine phosphatase receptor type U	Q92729	protein_coding
IL17RB	ENSG00000056736	3044	-2.50603	1.4859	3.80689e-50	1.80522e-49	interleukin 17 receptor B	Q9NRM6	protein_coding
DCN	ENSG00000011465	12548	-2.50536	1.59655	4.74006e-50	2.24594e-49	decorin	P07585	protein_coding
BTBD11	ENSG00000151136	7916	-2.50488	2.64976	5.72392e-85	4.18733e-84	BTB domain containing 11	A6QL63	protein_coding
GDF6	ENSG00000156466	3712	-2.50482	1.9086	1.75452e-79	1.20659e-78	growth differentiation factor 6	Q6KF10	protein_coding
HHIP	ENSG00000164161	11939	-2.50447	0.843488	9.16196e-26	2.73712e-25	hedgehog interacting protein	Q96QV1	protein_coding
ATAD2	ENSG00000156802	7100	-2.50302	6.34106	0	0	ATPase family AAA domain containing 2	Q6PL18	protein_coding
LUM	ENSG00000139329	2671	-2.50193	0.71029	3.69237e-36	1.37387e-35	lumican	P51884	protein_coding
SH3RF2	ENSG00000156463	7209	-2.50149	5.42802	0	0	SH3 domain containing ring finger 2	Q8TEC5	protein_coding
CAT	ENSG00000121691	3579	-2.50045	5.05673	4.44911e-258	1.1139e-256	catalase	P04040	protein_coding
FIBCD1	ENSG00000130720	4056	-2.49967	2.71709	2.68045e-81	1.8802e-80	fibrinogen C domain containing 1	Q8N539	protein_coding
SLC2A1-AS1	ENSG00000227533	4275	-2.49905	2.11139	2.68655e-69	1.64698e-68			lncRNA
ADAMTS9	ENSG00000163638	10680	-2.49119	7.02704	0	0	ADAM metallopeptidase with thrombospondin type 1 motif 9	Q9P2N4	protein_coding
SORD	ENSG00000140263	12428	-2.49117	5.3206	0	0	sorbitol dehydrogenase	Q00796	protein_coding
GVQW3	ENSG00000179240	20110	-2.48646	4.69289	3.73872e-243	8.61349e-242	GVQW motif containing 3	Q3ZCU0	protein_coding
PCDH10	ENSG00000138650	10182	-2.48473	4.80662	2.21589e-271	5.86786e-270	protocadherin 10	Q9P2E7	protein_coding
RBFOX1	ENSG00000078328	10193	-2.48212	5.26089	0	0	RNA binding fox-1 homolog 1	Q9NWB1	protein_coding
LRFN1	ENSG00000128011	3381	-2.477	2.03401	1.0834e-58	5.79444e-58	leucine rich repeat and fibronectin type III domain containing 1	Q9P244	protein_coding
ENAM	ENSG00000132464	5807	-2.47202	1.07959	6.7218e-43	2.83522e-42	enamelin	Q9NRM1	protein_coding
LINC02301	ENSG00000258743	6205	-2.46969	1.40716	8.40299e-29	2.6756e-28			lncRNA
MYL2	ENSG00000111245	1417	-2.46945	10.7103	0	0	myosin light chain 2	P10916	protein_coding
TSPOAP1	ENSG00000005379	11389	-2.46872	5.0123	2.72421e-258	6.82997e-257	TSPO associated protein 1	O95153	protein_coding
GNG11	ENSG00000127920	3019	-2.46659	0.631935	1.63894e-28	5.18902e-28	G protein subunit gamma 11	P61952	protein_coding
LRRTM3	ENSG00000198739	6341	-2.4638	3.7155	2.98623e-142	3.61681e-141	leucine rich repeat transmembrane neuronal 3	Q86VH5	protein_coding
TSPAN10	ENSG00000182612	4745	-2.46295	1.16322	1.34192e-30	4.44352e-30	tetraspanin 10	Q6PJ65	protein_coding
TRIM58	ENSG00000162722	5170	-2.46102	2.44978	5.00396e-77	3.34488e-76	tripartite motif containing 58	Q8NG06	protein_coding
AC009533.1	ENSG00000111788	3158	-2.4605	1.72532	1.28811e-52	6.34695e-52			unprocessed_pseudogene
PLEKHB1	ENSG00000021300	4933	-2.46024	2.48559	1.09738e-64	6.33276e-64	pleckstrin homology domain containing B1	Q9UF11	protein_coding
CDC7	ENSG00000097046	3599	-2.45973	3.53068	3.20072e-149	4.06933e-148	cell division cycle 7	O00311	protein_coding
GINS4	ENSG00000147536	5447	-2.45772	3.49414	6.91422e-156	9.16147e-155	GINS complex subunit 4	Q9BRT9	protein_coding
TBC1D8-AS1	ENSG00000272902	2478	-2.45616	0.630813	8.4343e-29	2.68509e-28			lncRNA
BDH2	ENSG00000164039	5213	-2.45545	4.17645	2.15128e-162	2.97604e-161	3-hydroxybutyrate dehydrogenase 2	Q9BUT1	protein_coding
TNS2	ENSG00000111077	7964	-2.45479	5.64829	1.09327e-231	2.34941e-230	tensin 2	Q63HR2	protein_coding
TRDN-AS1	ENSG00000235535	7268	-2.44904	5.83084	2.87715e-180	4.44766e-179			lncRNA
CLMN	ENSG00000165959	15703	-2.44888	1.02058	1.69025e-35	6.19009e-35	calmin	Q96JQ2	protein_coding
AP001107.5	ENSG00000254510	1375	-2.44682	1.83746	1.41768e-53	7.0809e-53			lncRNA
DGAT2	ENSG00000062282	7904	-2.44566	1.4476	1.28521e-37	4.91697e-37	diacylglycerol O-acyltransferase 2	Q96PD7	protein_coding
AC012063.1	ENSG00000227252	13096	-2.43617	1.33158	5.1153e-39	2.00633e-38			lncRNA
CSRP2	ENSG00000175183	5842	-2.43599	5.93497	0	0	cysteine and glycine rich protein 2	Q16527	protein_coding
MIR548AO	ENSG00000263372	96	-2.43043	0.697822	2.42722e-29	7.82031e-29			miRNA
A2M-AS1	ENSG00000245105	2948	-2.42948	2.9655	1.63378e-90	1.26937e-89			lncRNA
EFS	ENSG00000100842	3236	-2.42868	1.60869	4.60194e-51	2.21391e-50	embryonal Fyn-associated substrate	O43281	protein_coding
MAGEE1	ENSG00000198934	3633	-2.42707	2.11701	2.9887e-74	1.94266e-73	MAGE family member E1	Q9HCI5	protein_coding
TMEM150C	ENSG00000249242	3497	-2.42432	1.30487	2.74912e-41	1.12588e-40	transmembrane protein 150C	B9EJG8	protein_coding
GSTM1	ENSG00000134184	2512	-2.41994	1.06296	1.24132e-28	3.94127e-28	glutathione S-transferase mu 1	P09488	protein_coding
OSGEPL1	ENSG00000128694	3583	-2.41979	2.75647	8.43905e-91	6.5882e-90	O-sialoglycoprotein endopeptidase like 1	Q9H4B0	protein_coding
PAK6	ENSG00000137843	6697	-2.41949	1.26291	1.15686e-31	3.9125e-31	p21 (RAC1) activated kinase 6	Q9NQU5	protein_coding
CLIC5	ENSG00000112782	10432	-2.41514	6.93212	0	0	chloride intracellular channel 5	Q9NZA1	protein_coding
MIXL1	ENSG00000185155	2029	-2.41503	1.05599	1.81375e-35	6.63829e-35	Mix paired-like homeobox	Q9H2W2	protein_coding
XIRP2	ENSG00000163092	13337	-2.41168	5.7853	4.03375e-196	7.04469e-195	xin actin binding repeat containing 2	A4UGR9	protein_coding
TCAF1P1	ENSG00000223459	2233	-2.41119	3.1396	5.61194e-94	4.513e-93			unprocessed_pseudogene
CRIP2	ENSG00000182809	4165	-2.40915	7.99164	1.25636e-192	2.146e-191	cysteine rich protein 2	P52943	protein_coding
AL357568.1	ENSG00000271917	1517	-2.407	1.65303	9.38714e-39	3.66258e-38			lncRNA
UPB1	ENSG00000100024	6793	-2.40608	1.21993	1.03544e-27	3.22354e-27	beta-ureidopropionase 1	Q9UBR1	protein_coding
LRATD1	ENSG00000162981	8365	-2.40428	1.25234	1.02915e-29	3.3423e-29	LRAT domain containing 1	Q96KN4	protein_coding
AL845472.2	ENSG00000279561	4082	-2.40363	1.06308	6.24755e-35	2.25934e-34			TEC
ASXL3	ENSG00000141431	13636	-2.40305	5.50141	0	0	ASXL transcriptional regulator 3	Q9C0F0	protein_coding
TNFAIP8L1	ENSG00000185361	6669	-2.40257	2.14772	1.3887e-77	9.31749e-77	TNF alpha induced protein 8 like 1	Q8WVP5	protein_coding
C3orf70	ENSG00000187068	7159	-2.40245	0.958273	1.85757e-33	6.53543e-33	chromosome 3 open reading frame 70	A6NLC5	protein_coding
BRI3BP	ENSG00000184992	6703	-2.40163	3.93922	2.16977e-163	3.01795e-162	BRI3 binding protein	Q8WY22	protein_coding
RBP1	ENSG00000114115	3905	-2.40011	4.78403	6.88633e-230	1.46404e-228	retinol binding protein 1	P09455	protein_coding
TRHDE-AS1	ENSG00000236333	18092	-2.3997	1.22471	5.52248e-43	2.33265e-42			lncRNA
PWWP3B	ENSG00000157502	4343	-2.39642	5.81769	3.15572e-276	8.52045e-275	PWWP domain containing 3B	Q5H9M0	protein_coding
PDGFB	ENSG00000100311	3992	-2.39573	0.868434	1.94739e-33	6.84879e-33	platelet derived growth factor subunit B	P01127	protein_coding
AC018647.1	ENSG00000227544	6724	-2.39569	3.02021	3.08929e-121	3.19476e-120			lncRNA
ATP6V0E2	ENSG00000171130	6751	-2.3946	4.93408	3.32781e-219	6.64114e-218	ATPase H+ transporting V0 subunit e2	Q8NHE4	protein_coding
AC000068.1	ENSG00000185065	2097	-2.39401	0.8472	8.56771e-30	2.78602e-29			lncRNA
MIR490	ENSG00000207597	128	-2.39198	2.16946	2.70044e-67	1.61189e-66			miRNA
FBLN1	ENSG00000077942	7285	-2.38584	3.61477	3.10043e-103	2.71796e-102	fibulin 1	P23142	protein_coding
CPXM1	ENSG00000088882	2376	-2.38558	2.21942	7.22285e-77	4.81729e-76	carboxypeptidase X, M14 family member 1	Q96SM3	protein_coding
IGFBP3	ENSG00000146674	4571	-2.38556	6.06041	2.87423e-257	7.15599e-256	insulin like growth factor binding protein 3	P17936	protein_coding
TNFRSF13C	ENSG00000159958	3944	-2.38449	1.76376	8.86443e-30	2.88199e-29	TNF receptor superfamily member 13C	Q96RJ3	protein_coding
B4GAT1	ENSG00000174684	2007	-2.38405	4.11886	3.54979e-169	5.11633e-168	beta-1,4-glucuronyltransferase 1	O43505	protein_coding
LOXL1	ENSG00000129038	3637	-2.38358	2.51578	1.02749e-56	5.34685e-56	lysyl oxidase like 1	Q08397	protein_coding
AC104393.1	ENSG00000253509	255	-2.38266	2.17022	1.00359e-59	5.46056e-59			lncRNA
FRMPD3	ENSG00000147234	9158	-2.38211	0.823559	3.38252e-25	9.95404e-25	FERM and PDZ domain containing 3	Q5JV73	protein_coding
DAB1	ENSG00000173406	7548	-2.3808	5.31611	2.05877e-239	4.62409e-238	DAB adaptor protein 1	O75553	protein_coding
NDRG2	ENSG00000165795	7550	-2.38047	6.53767	0	0	NDRG family member 2	Q9UN36	protein_coding
CHDH	ENSG00000016391	7787	-2.37817	3.13706	3.03752e-132	3.40907e-131	choline dehydrogenase	Q8NE62	protein_coding
AL035252.6	ENSG00000286472	1670	-2.37628	1.73061	3.25002e-35	1.18225e-34			lncRNA
H2BC10	ENSG00000278588	482	-2.36908	3.32555	5.91833e-96	4.86205e-95	H2B clustered histone 10	P62807	protein_coding
PBK	ENSG00000168078	2148	-2.36788	3.60656	2.6765e-159	3.62695e-158	PDZ binding kinase	Q96KB5	protein_coding
ZNF710-AS1	ENSG00000259291	2902	-2.36767	6.80251	0	0			lncRNA
APCDD1	ENSG00000154856	5937	-2.36181	3.78213	5.06924e-135	5.79837e-134	APC down-regulated 1	Q8J025	protein_coding
H2BC7	ENSG00000277224	1196	-2.36146	3.86855	2.21292e-108	2.02419e-107	H2B clustered histone 7	P62807	protein_coding
F3	ENSG00000117525	2886	-2.36132	4.14913	1.12907e-179	1.73937e-178	coagulation factor III, tissue factor	P13726	protein_coding
ISL1	ENSG00000016082	2817	-2.3561	5.02328	0	0	ISL LIM homeobox 1	P61371	protein_coding
AC096576.1	ENSG00000242768	359	-2.35316	1.53008	3.87793e-30	1.27071e-29			processed_pseudogene
RFC3	ENSG00000133119	2858	-2.35308	3.5478	3.33468e-119	3.37065e-118	replication factor C subunit 3	P40938	protein_coding
SELENOP	ENSG00000250722	5502	-2.35155	3.79079	1.37666e-156	1.83088e-155	selenoprotein P	P49908	protein_coding
DHRS3	ENSG00000162496	3515	-2.34944	7.4064	0	0	dehydrogenase/reductase 3	O75911	protein_coding
DACH1	ENSG00000276644	5401	-2.34756	2.99469	1.66959e-87	1.25104e-86	dachshund family transcription factor 1	Q9UI36	protein_coding
SGPP2	ENSG00000163082	4983	-2.3449	4.94249	3.45447e-254	8.4943e-253	sphingosine-1-phosphate phosphatase 2	Q8IWX5	protein_coding
ADAMTS6	ENSG00000049192	8565	-2.34454	6.29539	0	0	ADAM metallopeptidase with thrombospondin type 1 motif 6	Q9UKP5	protein_coding
IRF6	ENSG00000117595	4971	-2.34063	2.48902	1.04339e-51	5.07686e-51	interferon regulatory factor 6	O14896	protein_coding
CHAF1B	ENSG00000159259	5104	-2.33919	3.22878	5.65332e-105	5.0099e-104	chromatin assembly factor 1 subunit B	Q13112	protein_coding
ZNF850	ENSG00000267041	7850	-2.33895	5.72272	1.45219e-242	3.32425e-241	zinc finger protein 850	A8MQ14	protein_coding
MYL7	ENSG00000106631	1458	-2.33814	11.2554	2.84005e-301	8.82634e-300	myosin light chain 7	Q01449	protein_coding
OLFML3	ENSG00000116774	2821	-2.33626	4.78241	2.54814e-198	4.53423e-197	olfactomedin like 3	Q9NRN5	protein_coding
PKNOX2	ENSG00000165495	6538	-2.33622	3.11137	1.40897e-107	1.28161e-106	PBX/knotted 1 homeobox 2	Q96KN3	protein_coding
VASH2	ENSG00000143494	9086	-2.33574	1.50209	2.20328e-43	9.37282e-43	vasohibin 2	Q86V25	protein_coding
CBFA2T3	ENSG00000129993	5975	-2.33452	0.969613	1.58677e-34	5.69577e-34	CBFA2/RUNX1 partner transcriptional co-repressor 3	O75081	protein_coding
ST6GALNAC5	ENSG00000117069	6059	-2.33419	1.00529	2.07242e-33	7.28564e-33	ST6 N-acetylgalactosaminide alpha-2,6-sialyltransferase 5	Q9BVH7	protein_coding
PARD6G	ENSG00000178184	4192	-2.33337	2.97442	7.94161e-100	6.76643e-99	par-6 family cell polarity regulator gamma	Q9BYG4	protein_coding
DAPK2	ENSG00000035664	13612	-2.33228	4.53586	4.06517e-239	9.09632e-238	death associated protein kinase 2	Q9UIK4	protein_coding
CYYR1	ENSG00000166265	3271	-2.33213	2.20051	1.18104e-49	5.56801e-49	cysteine and tyrosine rich 1	Q96J86	protein_coding
ITGA10	ENSG00000143127	6242	-2.32988	2.93285	3.98927e-97	3.31994e-96	integrin subunit alpha 10	O75578	protein_coding
TCF19	ENSG00000137310	3533	-2.32906	3.87043	1.53927e-150	1.96958e-149	transcription factor 19	Q9Y242	protein_coding
STRA6	ENSG00000137868	7669	-2.32459	4.65043	2.12173e-206	3.9938e-205	signaling receptor and transporter of retinol STRA6	Q9BX79	protein_coding
LRRC4C	ENSG00000148948	5356	-2.32187	1.18128	1.51665e-33	5.34756e-33	leucine rich repeat containing 4C	Q9HCJ2	protein_coding
HIF3A	ENSG00000124440	8371	-2.32184	7.61722	0	0	hypoxia inducible factor 3 subunit alpha	Q9Y2N7	protein_coding
MYLK	ENSG00000065534	22167	-2.31928	2.84318	5.01925e-91	3.93043e-90	myosin light chain kinase	Q15746	protein_coding
PAQR4	ENSG00000162073	2942	-2.31833	3.35358	1.93048e-97	1.61108e-96	progestin and adipoQ receptor family member 4	Q8N4S7	protein_coding
PRRT2	ENSG00000167371	3755	-2.31477	1.11111	1.53558e-29	4.96717e-29	proline rich transmembrane protein 2	Q7Z6L0	protein_coding
DLGAP5	ENSG00000126787	3597	-2.31385	3.94939	1.67351e-196	2.94277e-195	DLG associated protein 5	Q15398	protein_coding
MYH7B	ENSG00000078814	8247	-2.31015	8.22202	0	0	myosin heavy chain 7B	A0A087X0T3	protein_coding
RNASET2	ENSG00000026297	14943	-2.30922	2.16269	6.56478e-59	3.52583e-58	ribonuclease T2	O00584	protein_coding
CCL21	ENSG00000137077	936	-2.30895	0.467198	5.28842e-25	1.54838e-24	C-C motif chemokine ligand 21	O00585	protein_coding
CCDC85A	ENSG00000055813	4114	-2.30543	4.15844	1.41569e-165	2.00017e-164	coiled-coil domain containing 85A	Q96PX6	protein_coding
AC124852.1	ENSG00000248994	14412	-2.30517	3.75076	4.88592e-140	5.82309e-139			lncRNA
AL513534.3	ENSG00000260400	2295	-2.30272	1.8743	7.6181e-37	2.87098e-36			lncRNA
MTMR7	ENSG00000003987	6928	-2.3016	1.3012	3.51838e-44	1.52168e-43	myotubularin related protein 7	Q9Y216	protein_coding
C21orf58	ENSG00000160298	5315	-2.30054	4.18842	4.71435e-152	6.08886e-151	chromosome 21 open reading frame 58	P58505	protein_coding
AC018464.1	ENSG00000234520	3826	-2.30026	2.77831	2.84443e-69	1.74198e-68			lncRNA
RNF207	ENSG00000158286	6595	-2.30005	8.20014	0	0	ring finger protein 207	Q6ZRF8	protein_coding
GPLD1	ENSG00000112293	7221	-2.29481	2.19745	1.91728e-43	8.17754e-43	glycosylphosphatidylinositol specific phospholipase D1	P80108	protein_coding
CDKL2	ENSG00000138769	5290	-2.29476	2.49025	4.05298e-41	1.65267e-40	cyclin dependent kinase like 2	Q92772	protein_coding
ATP8B3	ENSG00000130270	7014	-2.29132	1.07705	4.34753e-32	1.4838e-31	ATPase phospholipid transporting 8B3	O60423	protein_coding
GINS1	ENSG00000101003	4130	-2.28902	3.95055	7.18837e-156	9.51767e-155	GINS complex subunit 1	Q14691	protein_coding
KCTD12	ENSG00000178695	6231	-2.28851	4.49063	5.5268e-270	1.45493e-268	potassium channel tetramerization domain containing 12	Q96CX2	protein_coding
MYORG	ENSG00000164976	6447	-2.28594	2.98495	9.00564e-80	6.20994e-79	myogenesis regulating glycosidase (putative)	Q6NSJ0	protein_coding
TLE6	ENSG00000104953	3555	-2.27909	1.55882	6.18805e-31	2.06357e-30	TLE family member 6, subcortical maternal complex member	Q9H808	protein_coding
NAALAD2	ENSG00000077616	7168	-2.27763	4.12918	1.49953e-122	1.56794e-121	N-acetylated alpha-linked acidic dipeptidase 2	Q9Y3Q0	protein_coding
TUBA1A	ENSG00000167552	3178	-2.27759	7.62534	0	0	tubulin alpha 1a	Q71U36	protein_coding
AC020915.3	ENSG00000268516	2708	-2.27547	2.41518	2.60024e-73	1.66655e-72			lncRNA
PIPOX	ENSG00000179761	3814	-2.27365	1.0196	2.78964e-27	8.62179e-27	pipecolic acid and sarcosine oxidase	Q9P0Z9	protein_coding
S100A13	ENSG00000189171	2216	-2.27222	2.6527	3.59038e-84	2.6063e-83	S100 calcium binding protein A13	Q99584	protein_coding
PFKM	ENSG00000152556	7246	-2.27037	7.58835	0	0	phosphofructokinase, muscle	P08237	protein_coding
TBX20	ENSG00000164532	1828	-2.26922	8.88684	0	0	T-box transcription factor 20	Q9UMR3	protein_coding
TCAF1	ENSG00000198420	6310	-2.268	5.778	0	0	TRPM8 channel associated factor 1	Q9Y4C2	protein_coding
FABP3	ENSG00000121769	1398	-2.26443	8.67863	0	0	fatty acid binding protein 3	P05413	protein_coding
AC087783.1	ENSG00000271369	562	-2.26427	1.05223	2.24295e-29	7.23313e-29			processed_pseudogene
PGAM2	ENSG00000164708	837	-2.26388	6.46443	3.22167e-253	7.86783e-252	phosphoglycerate mutase 2	P15259	protein_coding
SLF1	ENSG00000133302	6863	-2.26388	4.71751	4.56155e-129	4.98208e-128	SMC5-SMC6 complex localization factor 1	Q9BQI6	protein_coding
EEPD1	ENSG00000122547	4737	-2.2616	2.47188	1.67757e-48	7.78589e-48	endonuclease/exonuclease/phosphatase family domain containing 1	Q7L9B9	protein_coding
KLHL41	ENSG00000239474	2616	-2.26125	5.687	8.99343e-251	2.16096e-249	kelch like family member 41	O60662	protein_coding
SNCAIP	ENSG00000064692	7269	-2.2589	4.95955	9.89965e-187	1.61544e-185	synuclein alpha interacting protein	Q9Y6H5	protein_coding
BCAM	ENSG00000187244	4997	-2.25554	8.44382	5.37326e-209	1.02218e-207	basal cell adhesion molecule (Lutheran blood group)	P50895	protein_coding
HNMT	ENSG00000150540	4756	-2.25211	1.39578	1.56735e-41	6.45139e-41	histamine N-methyltransferase	P50135	protein_coding
PHLDB1	ENSG00000019144	21715	-2.24814	7.64933	0	0	pleckstrin homology like domain family B member 1	Q86UU1	protein_coding
CCNJL	ENSG00000135083	9209	-2.24713	4.40641	4.12625e-219	8.21624e-218	cyclin J like	Q8IV13	protein_coding
TUBA4A	ENSG00000127824	3966	-2.24489	2.80948	2.14223e-86	1.58989e-85	tubulin alpha 4a	P68366	protein_coding
FRAT1	ENSG00000165879	2645	-2.24402	3.35993	1.71941e-110	1.60391e-109	FRAT regulator of WNT signaling pathway 1	Q92837	protein_coding
ACOT13	ENSG00000112304	4394	-2.24377	5.24148	3.24209e-250	7.75891e-249	acyl-CoA thioesterase 13	Q9NPJ3	protein_coding
ZBED5-AS1	ENSG00000247271	4599	-2.24241	3.48672	2.28459e-114	2.20347e-113			lncRNA
VIPR2	ENSG00000106018	5132	-2.24189	4.91449	2.85947e-189	4.75278e-188	vasoactive intestinal peptide receptor 2	P41587	protein_coding
KCTD9P4	ENSG00000214264	1166	-2.24132	1.6323	1.01935e-46	4.59862e-46			processed_pseudogene
LIG1	ENSG00000105486	6576	-2.23945	4.53364	2.55829e-191	4.30413e-190	DNA ligase 1	P18858	protein_coding
LGR4	ENSG00000205213	6355	-2.23813	7.99056	0	0	leucine rich repeat containing G protein-coupled receptor 4	Q9BXB1	protein_coding
KLHDC9	ENSG00000162755	1720	-2.23755	1.33341	9.68542e-42	4.00413e-41	kelch domain containing 9	Q8NEP7	protein_coding
ADORA1	ENSG00000163485	4191	-2.23654	4.71258	4.4323e-150	5.65925e-149	adenosine A1 receptor	P30542	protein_coding
AC009506.2	ENSG00000224152	1494	-2.23376	2.61989	5.42798e-75	3.554e-74			lncRNA
DDN	ENSG00000181418	3815	-2.23312	3.05849	5.74534e-74	3.71827e-73	dendrin	O94850	protein_coding
GATA6-AS1	ENSG00000266010	3173	-2.23261	5.8998	0	0			lncRNA
LRRC4	ENSG00000128594	4403	-2.2313	3.98617	3.72921e-157	4.97812e-156	leucine rich repeat containing 4	Q9HBW1	protein_coding
NRM	ENSG00000137404	2045	-2.23066	2.87444	8.00664e-73	5.11151e-72	nurim	Q8IXM6	protein_coding
LINC00882	ENSG00000242759	19150	-2.2281	3.46616	2.79498e-115	2.71918e-114			lncRNA
ZNF835	ENSG00000127903	3474	-2.22367	1.8819	4.82135e-59	2.59492e-58	zinc finger protein 835	Q9Y2P0	protein_coding
TMEM179	ENSG00000258986	5356	-2.22353	1.45829	9.26762e-40	3.68012e-39	transmembrane protein 179	Q6ZVK1	protein_coding
AC004943.1	ENSG00000259209	1697	-2.22345	0.793988	6.62422e-26	1.98627e-25			lncRNA
NEIL3	ENSG00000109674	2914	-2.22125	2.65814	8.2561e-91	6.44818e-90	nei like DNA glycosylase 3	Q8TAT5	protein_coding
PPM1F-AS1	ENSG00000224086	37876	-2.21843	1.25908	2.71062e-32	9.30625e-32			lncRNA
H2AC13	ENSG00000196747	503	-2.21409	3.44003	1.10407e-76	7.34991e-76	H2A clustered histone 13	P0C0S8	protein_coding
COQ3	ENSG00000132423	1448	-2.21119	2.22207	3.15294e-56	1.62888e-55	coenzyme Q3, methyltransferase	Q9NZJ6	protein_coding
HTRA1	ENSG00000166033	2250	-2.21108	5.08775	6.47317e-207	1.22103e-205	HtrA serine peptidase 1	Q92743	protein_coding
CNNM1	ENSG00000119946	6156	-2.20925	1.19483	2.79767e-34	9.98229e-34	cyclin and CBS domain divalent metal cation transport mediator 1	Q9NRU3	protein_coding
ARRB1	ENSG00000137486	9888	-2.20902	4.69937	7.02781e-143	8.57566e-142	arrestin beta 1	P49407	protein_coding
SCN5A	ENSG00000183873	10028	-2.20575	8.75601	0	0	sodium voltage-gated channel alpha subunit 5	Q14524	protein_coding
FIGNL2	ENSG00000261308	4973	-2.20104	2.8966	2.29515e-90	1.77859e-89	fidgetin like 2	A6NMB9	protein_coding
NEURL1B	ENSG00000214357	6427	-2.20053	5.81671	1.51279e-275	4.06612e-274	neuralized E3 ubiquitin protein ligase 1B	A8MQ27	protein_coding
ENDOG	ENSG00000167136	1145	-2.19821	3.93813	2.74629e-117	2.72815e-116	endonuclease G	Q14249	protein_coding
TNNC1	ENSG00000114854	1141	-2.19764	9.48279	4.68968e-174	6.97258e-173	troponin C1, slow skeletal and cardiac type	P63316	protein_coding
PBX1	ENSG00000185630	21370	-2.19691	8.76379	0	0	PBX homeobox 1	P40424	protein_coding
KLHL30	ENSG00000168427	3780	-2.19565	5.57397	1.042e-163	1.45272e-162	kelch like family member 30	Q0D2K2	protein_coding
NAP1L3	ENSG00000186310	2649	-2.19353	4.53117	1.53209e-178	2.3441e-177	nucleosome assembly protein 1 like 3	Q99457	protein_coding
DOK6	ENSG00000206052	9554	-2.19332	5.19052	8.40158e-208	1.58982e-206	docking protein 6	Q6PKX4	protein_coding
ADCY1	ENSG00000164742	13966	-2.19314	4.45185	7.36177e-158	9.87139e-157	adenylate cyclase 1	Q08828	protein_coding
WDHD1	ENSG00000198554	6386	-2.19201	4.24702	7.35776e-176	1.11243e-174	WD repeat and HMG-box DNA binding protein 1	O75717	protein_coding
SYNPO2L	ENSG00000166317	5104	-2.19104	8.95677	0	0	synaptopodin 2 like	Q9H987	protein_coding
BLM	ENSG00000197299	6656	-2.19088	3.12775	4.17658e-100	3.56363e-99	BLM RecQ like helicase	P54132	protein_coding
MXRA8	ENSG00000162576	3622	-2.189	1.42203	9.83567e-42	4.06437e-41	matrix remodeling associated 8	Q9BRK3	protein_coding
LINC00881	ENSG00000241135	4129	-2.18782	5.17358	3.70828e-211	7.16094e-210			lncRNA
TNFAIP8	ENSG00000145779	8506	-2.18691	5.43616	8.68297e-175	1.29961e-173	TNF alpha induced protein 8	O95379	protein_coding
HMGN3	ENSG00000118418	1014	-2.18677	5.17441	6.41727e-204	1.18063e-202	high mobility group nucleosomal binding domain 3	Q15651	protein_coding
HMGB3	ENSG00000029993	3914	-2.18542	5.11578	9.08272e-238	2.01225e-236	high mobility group box 3	O15347	protein_coding
IGSF9B	ENSG00000080854	17879	-2.18491	7.74784	0	0	immunoglobulin superfamily member 9B	Q9UPX0	protein_coding
MCM6	ENSG00000076003	4135	-2.18435	5.9601	1.71421e-253	4.19209e-252	minichromosome maintenance complex component 6	Q14566	protein_coding
ZDHHC22	ENSG00000177108	3862	-2.18266	1.19892	1.17933e-34	4.24345e-34	zinc finger DHHC-type palmitoyltransferase 22	Q8N966	protein_coding
COL9A1	ENSG00000112280	7240	-2.181	2.99614	8.46077e-96	6.93481e-95	collagen type IX alpha 1 chain	P20849	protein_coding
SLC26A9	ENSG00000174502	5628	-2.18008	2.23353	2.21557e-68	1.34216e-67	solute carrier family 26 member 9	Q7LBE3	protein_coding
FLVCR2	ENSG00000119686	4910	-2.17905	1.18086	1.28557e-31	4.3429e-31	FLVCR heme transporter 2	Q9UPI3	protein_coding
AC093849.2	ENSG00000286039	1643	-2.1787	4.50014	9.16124e-201	1.64654e-199			lncRNA
ABCA8	ENSG00000141338	11246	-2.17765	5.63448	8.22751e-243	1.8858e-241	ATP binding cassette subfamily A member 8	O94911	protein_coding
REEP6	ENSG00000115255	2030	-2.17675	2.55526	2.41409e-63	1.37059e-62	receptor accessory protein 6	Q96HR9	protein_coding
CCDC3	ENSG00000151468	3699	-2.17559	2.22374	9.96204e-61	5.47698e-60	coiled-coil domain containing 3	Q9BQI4	protein_coding
CLDN6	ENSG00000184697	1739	-2.17385	5.08442	2.70607e-234	5.87168e-233	claudin 6	P56747	protein_coding
AC005342.1	ENSG00000203593	629	-2.17327	3.59786	6.75909e-99	5.7046e-98			lncRNA
H3C8	ENSG00000273983	2411	-2.16405	4.19073	1.91223e-62	1.07206e-61	H3 clustered histone 8	P68431	protein_coding
ZBTB7C	ENSG00000184828	7610	-2.16308	1.12557	4.00387e-25	1.17593e-24	zinc finger and BTB domain containing 7C	A1YPR0	protein_coding
NDNF	ENSG00000173376	3573	-2.16243	1.034	1.27842e-26	3.88475e-26	neuron derived neurotrophic factor	Q8TB73	protein_coding
AL353801.3	ENSG00000273363	542	-2.1596	0.901728	6.99902e-33	2.43422e-32			lncRNA
ADGRB2	ENSG00000121753	7756	-2.15901	6.75606	9.08609e-221	1.83371e-219	adhesion G protein-coupled receptor B2	O60241	protein_coding
DACT3-AS1	ENSG00000245598	1825	-2.15575	1.63792	7.14959e-41	2.8969e-40			lncRNA
TMEM74	ENSG00000164841	7419	-2.15308	1.76135	5.64527e-49	2.63785e-48	transmembrane protein 74	Q96NL1	protein_coding
SLX4	ENSG00000188827	8599	-2.15266	4.19624	1.5978e-158	2.14893e-157	SLX4 structure-specific endonuclease subunit	Q8IY92	protein_coding
GPRIN3	ENSG00000185477	14998	-2.15258	8.01881	0	0	GPRIN family member 3	Q6ZVF9	protein_coding
ARHGEF39	ENSG00000137135	6405	-2.15153	2.2015	6.4472e-66	3.78398e-65	Rho guanine nucleotide exchange factor 39	Q8N4T4	protein_coding
REEP1	ENSG00000068615	5846	-2.15101	5.36465	2.91818e-295	8.83899e-294	receptor accessory protein 1	Q9H902	protein_coding
DPF3	ENSG00000205683	6889	-2.15082	7.09005	0	0	double PHD fingers 3	Q92784	protein_coding
AC093849.1	ENSG00000261646	2209	-2.15003	1.3147	2.58481e-33	9.06737e-33			lncRNA
GPRC5B	ENSG00000167191	6654	-2.14956	5.56388	3.47518e-235	7.58648e-234	G protein-coupled receptor class C group 5 member B	Q9NZH0	protein_coding
CCDC183	ENSG00000213213	2976	-2.1491	1.94117	3.2713e-52	1.60481e-51	coiled-coil domain containing 183	Q5T5S1	protein_coding
H2BC3	ENSG00000276410	487	-2.14693	2.07983	3.67118e-37	1.39115e-36	H2B clustered histone 3	P33778	protein_coding
CENPP	ENSG00000188312	9321	-2.14652	3.35874	9.44028e-107	8.49198e-106	centromere protein P	Q6IPU0	protein_coding
TONSL	ENSG00000160949	7107	-2.14464	4.6998	4.44452e-147	5.58325e-146	tonsoku like, DNA repair protein	Q96HA7	protein_coding
DIXDC1	ENSG00000150764	8438	-2.14319	5.4111	1.41382e-295	4.28962e-294	DIX domain containing 1	Q155Q3	protein_coding
H4C1	ENSG00000278637	402	-2.13805	2.15299	2.02868e-38	7.88779e-38	H4 clustered histone 1	P62805	protein_coding
FO393414.3	ENSG00000285844	4479	-2.13722	1.13345	5.96158e-32	2.02771e-31			lncRNA
CA11	ENSG00000063180	1946	-2.13689	1.12669	3.5753e-33	1.25101e-32	carbonic anhydrase 11	O75493	protein_coding
ZNF589	ENSG00000164048	5521	-2.13644	3.1684	4.01085e-108	3.66131e-107	zinc finger protein 589	Q86UQ0	protein_coding
PPP1R14C	ENSG00000198729	2219	-2.13613	6.60751	0	0	protein phosphatase 1 regulatory inhibitor subunit 14C	Q8TAE6	protein_coding
BIRC5	ENSG00000089685	3815	-2.13571	4.31632	3.32298e-196	5.81472e-195	baculoviral IAP repeat containing 5	A0A0B4J1S3	protein_coding
RCOR2	ENSG00000167771	3049	-2.13539	4.76321	4.74758e-137	5.5438e-136	REST corepressor 2	Q8IZ40	protein_coding
KCNQ1	ENSG00000053918	4420	-2.1343	5.41194	4.63169e-142	5.59459e-141	potassium voltage-gated channel subfamily Q member 1	P51787	protein_coding
MTURN	ENSG00000180354	6356	-2.13397	6.006	0	0	maturin, neural progenitor differentiation regulator homolog	Q8N3F0	protein_coding
RAP1GAP2	ENSG00000132359	7532	-2.13326	5.75445	2.61959e-280	7.20328e-279	RAP1 GTPase activating protein 2	Q684P5	protein_coding
TMEM155	ENSG00000164112	3027	-2.12913	3.05458	1.93185e-84	1.40635e-83	transmembrane protein 155	Q4W5P6	protein_coding
B3GNT8	ENSG00000177191	1874	-2.12828	2.85552	6.8289e-86	5.03477e-85	UDP-GlcNAc:betaGal beta-1,3-N-acetylglucosaminyltransferase 8	Q7Z7M8	protein_coding
RASSF5	ENSG00000266094	6975	-2.12664	4.62375	1.65721e-233	3.58282e-232	Ras association domain family member 5	Q8WWW0	protein_coding
AC008013.2	ENSG00000226472	1995	-2.1265	1.61586	1.97179e-35	7.20935e-35			transcribed_unprocessed_pseudogene
DSN1	ENSG00000149636	2739	-2.12496	3.76344	8.47406e-110	7.85573e-109	DSN1 component of MIS12 kinetochore complex	Q9H410	protein_coding
PPP1R14A	ENSG00000167641	1442	-2.12138	1.20709	6.96347e-30	2.26724e-29	protein phosphatase 1 regulatory inhibitor subunit 14A	Q96A00	protein_coding
BUB1B	ENSG00000156970	4463	-2.11964	4.65775	3.03173e-206	5.68879e-205	BUB1 mitotic checkpoint serine/threonine kinase B	O60566	protein_coding
PCDHB5	ENSG00000113209	3410	-2.1176	4.40458	3.70728e-117	3.67872e-116	protocadherin beta 5	A0A096LP94	protein_coding
BCO2	ENSG00000197580	6763	-2.1169	4.8873	1.05217e-251	2.55214e-250	beta-carotene oxygenase 2	Q9BYV7	protein_coding
TDGF1	ENSG00000241186	2489	-2.11568	2.01403	9.43934e-49	4.40036e-48	teratocarcinoma-derived growth factor 1	P13385	protein_coding
PDLIM2	ENSG00000120913	12388	-2.11557	2.44656	1.8862e-58	1.0055e-57	PDZ and LIM domain 2	Q96JY6	protein_coding
PRDM16-DT	ENSG00000177133	5600	-2.11434	5.99952	3.52416e-174	5.24842e-173			lncRNA
PKM	ENSG00000067225	8571	-2.11304	9.15565	0	0	pyruvate kinase M1/2	P14618	protein_coding
OPRL1	ENSG00000125510	3640	-2.11254	1.09945	3.05053e-25	8.98889e-25	opioid related nociceptin receptor 1	P41146	protein_coding
PRIM1	ENSG00000198056	2855	-2.11177	2.62928	3.90533e-66	2.29738e-65	DNA primase subunit 1	P49642	protein_coding
MDGA2	ENSG00000139915	8877	-2.11054	3.91724	1.1827e-139	1.40208e-138	MAM domain containing glycosylphosphatidylinositol anchor 2	G3V5Z1	protein_coding
NECTIN1	ENSG00000110400	7817	-2.11046	6.31904	1.54376e-242	3.52936e-241	nectin cell adhesion molecule 1	Q15223	protein_coding
PLCG1-AS1	ENSG00000226648	8401	-2.10927	1.23093	9.46835e-32	3.20827e-31			lncRNA
HMGB1P39	ENSG00000203489	880	-2.10885	1.37768	9.51385e-36	3.50571e-35			processed_pseudogene
EFNB3	ENSG00000108947	3216	-2.10526	7.10783	1.18631e-275	3.19341e-274	ephrin B3	Q15768	protein_coding
HTR4	ENSG00000164270	7045	-2.10485	2.33041	2.48088e-58	1.31898e-57	5-hydroxytryptamine receptor 4	Q13639	protein_coding
GPSM2	ENSG00000121957	9130	-2.10446	3.2054	7.04524e-91	5.50969e-90	G protein signaling modulator 2	A0A024R0F8	protein_coding
PHF7	ENSG00000010318	3364	-2.10107	3.10958	9.22703e-93	7.34102e-92	PHD finger protein 7	Q9BWX1	protein_coding
DDX12P	ENSG00000214826	2947	-2.10073	2.20081	9.8217e-50	4.63656e-49			unprocessed_pseudogene
ACOX2	ENSG00000168306	3823	-2.09983	4.4776	1.46641e-195	2.55103e-194	acyl-CoA oxidase 2	Q99424	protein_coding
MAMSTR	ENSG00000176909	2286	-2.09684	1.54368	5.80815e-42	2.4129e-41	MEF2 activating motif and SAP domain containing transcriptional regulator	Q6ZN01	protein_coding
FZD1	ENSG00000157240	6894	-2.09653	8.89973	0	0	frizzled class receptor 1	Q9UP38	protein_coding
ITGA8	ENSG00000077943	7320	-2.09608	1.60398	2.56604e-43	1.08979e-42	integrin subunit alpha 8	P53708	protein_coding
AL136171.2	ENSG00000286071	16539	-2.09478	8.39428	0	0			lncRNA
AL592424.1	ENSG00000261168	1536	-2.09453	1.03893	2.11118e-26	6.39137e-26			lncRNA
MYBPC3	ENSG00000134571	4271	-2.09407	11.2414	1.27869e-245	2.98433e-244	myosin binding protein C3	Q14896	protein_coding
NEGR1	ENSG00000172260	13208	-2.0934	1.41825	1.22164e-30	4.04822e-30	neuronal growth regulator 1	Q7Z3B1	protein_coding
GDF11	ENSG00000135414	8801	-2.09248	5.85003	0	0	growth differentiation factor 11	O95390	protein_coding
AL590004.3	ENSG00000260604	7060	-2.08985	6.56171	0	0			lncRNA
GARNL3	ENSG00000136895	9695	-2.08682	5.74059	0	0	GTPase activating Rap/RanGAP domain like 3	Q5VVW2	protein_coding
IL17RD	ENSG00000144730	9561	-2.08662	7.09655	0	0	interleukin 17 receptor D	Q8NFM7	protein_coding
KIT	ENSG00000157404	5563	-2.08638	1.80466	5.75924e-47	2.60871e-46	KIT proto-oncogene, receptor tyrosine kinase	P10721	protein_coding
CIT	ENSG00000122966	13258	-2.08634	4.86413	1.4317e-193	2.47145e-192	citron rho-interacting serine/threonine kinase	O14578	protein_coding
CEP295NL	ENSG00000178404	2759	-2.08567	2.09423	9.44053e-39	3.68261e-38	CEP295 N-terminal like	Q96MC4	protein_coding
AL109955.1	ENSG00000218018	1754	-2.08499	1.8071	7.18768e-36	2.65621e-35			lncRNA
HAND2	ENSG00000164107	3601	-2.0846	7.50535	4.37733e-305	1.3918e-303	heart and neural crest derivatives expressed 2	P61296	protein_coding
ZMAT4	ENSG00000165061	3691	-2.08375	2.09182	3.6075e-58	1.91172e-57	zinc finger matrin-type 4	Q9H898	protein_coding
INPP5J	ENSG00000185133	4823	-2.08371	4.16502	5.16615e-117	5.10935e-116	inositol polyphosphate-5-phosphatase J	Q15735	protein_coding
ACADS	ENSG00000122971	2609	-2.08223	4.10304	7.45547e-97	6.18445e-96	acyl-CoA dehydrogenase short chain	P16219	protein_coding
EML1	ENSG00000066629	8930	-2.07909	4.82597	4.50851e-197	7.98287e-196	EMAP like 1	O00423	protein_coding
ATAD5	ENSG00000176208	7079	-2.0754	3.97025	9.70382e-100	8.26394e-99	ATPase family AAA domain containing 5	Q96QE3	protein_coding
UACA	ENSG00000137831	10996	-2.07471	6.50063	1.38632e-232	2.98275e-231	uveal autoantigen with coiled-coil domains and ankyrin repeats	Q9BZF9	protein_coding
ESRRB	ENSG00000119715	5930	-2.07014	2.63875	3.57648e-63	2.02475e-62	estrogen related receptor beta	A0A2R8Y509	protein_coding
H3C7	ENSG00000277775	494	-2.06315	4.33651	2.98776e-86	2.21282e-85	H3 clustered histone 7	P68431	protein_coding
PCYOX1	ENSG00000116005	5864	-2.05976	6.02678	1.81685e-291	5.36691e-290	prenylcysteine oxidase 1	Q9UHG3	protein_coding
ELF3	ENSG00000163435	7186	-2.05866	1.2514	1.11739e-33	3.95147e-33	E74 like ETS transcription factor 3	P78545	protein_coding
SHMT1	ENSG00000176974	7281	-2.05827	3.51451	2.73702e-99	2.31876e-98	serine hydroxymethyltransferase 1	P34896	protein_coding
SLC16A2	ENSG00000147100	4292	-2.05708	6.54294	2.91186e-214	5.67813e-213	solute carrier family 16 member 2	P36021	protein_coding
AC010478.1	ENSG00000259663	7152	-2.05566	4.23744	3.00373e-187	4.91497e-186			lncRNA
TP53TG1	ENSG00000182165	5871	-2.0556	2.60564	4.72546e-69	2.88803e-68			lncRNA
GNG7	ENSG00000176533	4546	-2.05518	5.14299	6.46895e-153	8.42186e-152	G protein subunit gamma 7	O60262	protein_coding
SMTN	ENSG00000183963	10242	-2.05125	4.94368	1.513e-158	2.0364e-157	smoothelin	P53814	protein_coding
KLHL7	ENSG00000122550	7066	-2.05032	6.11262	8.28411e-287	2.3727e-285	kelch like family member 7	Q8IXQ5	protein_coding
MT-CO3	ENSG00000198938	784	-2.04958	11.0755	1.08985e-133	1.23399e-132	cytochrome c oxidase III	P00414	protein_coding
MMP15	ENSG00000102996	4231	-2.04861	8.93509	1.77326e-191	2.98619e-190	matrix metallopeptidase 15	P51511	protein_coding
ZNF730	ENSG00000183850	3243	-2.04827	1.85283	4.49975e-35	1.63354e-34	zinc finger protein 730	Q6ZMV8	protein_coding
XYLT2	ENSG00000015532	5472	-2.04775	5.27449	1.07979e-173	1.60144e-172	xylosyltransferase 2	Q9H1B5	protein_coding
CCNA2	ENSG00000145386	2798	-2.04735	4.47232	6.86347e-174	1.01961e-172	cyclin A2	P20248	protein_coding
RNU6-171P	ENSG00000207082	107	-2.04589	2.07567	1.93649e-42	8.10311e-42			snRNA
H2AC14	ENSG00000276368	476	-2.04426	3.30206	4.06195e-64	2.33054e-63	H2A clustered histone 14	Q99878	protein_coding
CHRM2	ENSG00000181072	8322	-2.04266	7.74137	0	0	cholinergic receptor muscarinic 2	P08172	protein_coding
SPC25	ENSG00000152253	1829	-2.04049	2.30993	1.58636e-48	7.36447e-48	SPC25 component of NDC80 kinetochore complex	Q9HBM1	protein_coding
CRISPLD2	ENSG00000103196	7962	-2.03979	1.37543	4.2455e-32	1.44953e-31	cysteine rich secretory protein LCCL domain containing 2	Q9H0B8	protein_coding
LSAMP	ENSG00000185565	10286	-2.03975	3.96775	1.52637e-141	1.83626e-140	limbic system associated membrane protein	Q13449	protein_coding
ENO3	ENSG00000108515	4292	-2.03957	8.4993	1.89476e-265	4.8663e-264	enolase 3	P13929	protein_coding
MPP7	ENSG00000150054	6167	-2.03932	4.37242	6.35091e-150	8.09741e-149	membrane palmitoylated protein 7	Q5T2T1	protein_coding
ECH1	ENSG00000104823	2303	-2.03645	5.14312	4.0118e-171	5.84815e-170	enoyl-CoA hydratase 1	Q13011	protein_coding
ANO7	ENSG00000146205	5695	-2.03491	1.95221	2.35346e-51	1.13955e-50	anoctamin 7	Q6IWH7	protein_coding
ZNF491	ENSG00000177599	3449	-2.03241	1.45417	5.35827e-30	1.74906e-29	zinc finger protein 491	Q8N8L2	protein_coding
MATN2	ENSG00000132561	6941	-2.03077	6.66206	0	0	matrilin 2	O00339	protein_coding
CLCNKB	ENSG00000184908	2939	-2.03052	2.72549	3.4101e-66	2.00737e-65	chloride voltage-gated channel Kb	P51801	protein_coding
LIFR-AS1	ENSG00000244968	7796	-2.0304	1.90731	3.51566e-31	1.17612e-30			lncRNA
HAND1	ENSG00000113196	1701	-2.02965	5.3065	5.33716e-175	8.00843e-174	heart and neural crest derivatives expressed 1	O96004	protein_coding
AC016590.4	ENSG00000286449	4086	-2.02592	1.51456	1.54819e-39	6.12603e-39			lncRNA
COL16A1	ENSG00000084636	9253	-2.02463	5.72389	1.30688e-179	2.01156e-178	collagen type XVI alpha 1 chain	Q07092	protein_coding
ATP5MC3	ENSG00000154518	6780	-2.01931	7.75746	2.29933e-219	4.59892e-218	ATP synthase membrane subunit c locus 3	P48201	protein_coding
C19orf57	ENSG00000132016	3840	-2.01899	1.06524	1.36207e-25	4.04755e-25	chromosome 19 open reading frame 57	Q0VDD7	protein_coding
RFX2	ENSG00000087903	9094	-2.01555	1.86221	1.33979e-45	5.92042e-45	regulatory factor X2	P48378	protein_coding
AK3P3	ENSG00000230042	664	-2.01495	2.60042	1.46636e-64	8.44843e-64			processed_pseudogene
PRSS23	ENSG00000150687	11444	-2.01485	3.58195	9.89607e-129	1.07821e-127	serine protease 23	O95084	protein_coding
YPEL3	ENSG00000090238	3181	-2.01419	3.88419	8.40229e-104	7.40203e-103	yippee like 3	P61236	protein_coding
CMBL	ENSG00000164237	4882	-2.01254	2.45932	1.5602e-55	7.97746e-55	carboxymethylenebutenolidase homolog	Q96DG6	protein_coding
RASSF4	ENSG00000107551	9481	-2.01252	6.251	5.72159e-262	1.45074e-260	Ras association domain family member 4	Q9H2L5	protein_coding
SYT7	ENSG00000011347	7552	-2.01216	4.12889	1.89186e-120	1.94187e-119	synaptotagmin 7	O43581	protein_coding
MYOM1	ENSG00000101605	6434	-2.00979	10.2283	0	0	myomesin 1	P52179	protein_coding
B3GALT2	ENSG00000162630	3548	-2.00915	4.9137	4.67236e-189	7.75162e-188	beta-1,3-galactosyltransferase 2	O43825	protein_coding
CMTM1	ENSG00000089505	1465	-2.00851	1.04413	7.10225e-25	2.07368e-24	CKLF like MARVEL transmembrane domain containing 1	Q8IZ96	protein_coding
AGL	ENSG00000162688	8157	-2.00804	7.73274	0	0	amylo-alpha-1, 6-glucosidase, 4-alpha-glucanotransferase	P35573	protein_coding
DUBR	ENSG00000243701	15322	-2.00573	5.01159	8.46583e-229	1.78711e-227			lncRNA
AC106820.4	ENSG00000260293	5616	-2.00545	3.30405	4.39928e-98	3.69032e-97			lncRNA
DNMT3B	ENSG00000088305	4630	-2.00512	3.03354	1.03571e-77	6.96217e-77	DNA methyltransferase 3 beta	Q9UBC3	protein_coding
SEMA5B	ENSG00000082684	8517	-2.00298	4.27332	2.10908e-122	2.20144e-121	semaphorin 5B	Q9P283	protein_coding
SRPX	ENSG00000101955	1987	-2.00188	5.72374	1.20569e-220	2.42779e-219	sushi repeat containing protein X-linked	P78539	protein_coding
AL109741.1	ENSG00000225938	403	-1.99943	1.25447	2.24735e-36	8.39695e-36			lncRNA
LINC01505	ENSG00000234323	12860	-1.99902	2.27014	1.64168e-43	7.00543e-43			lncRNA
MFAP2	ENSG00000117122	2712	-1.99703	3.93877	2.36712e-125	2.52676e-124	microfibril associated protein 2	P55001	protein_coding
KNTC1	ENSG00000184445	11325	-1.99505	5.3539	2.40736e-196	4.22491e-195	kinetochore associated 1	P50748	protein_coding
AP001107.9	ENSG00000255468	2552	-1.99215	1.08168	1.98757e-28	6.27394e-28			lncRNA
C14orf132	ENSG00000227051	7775	-1.99206	2.58679	4.35416e-75	2.853e-74	chromosome 14 open reading frame 132	Q9NPU4	protein_coding
KCNMB1	ENSG00000145936	6036	-1.99136	1.49243	3.76613e-34	1.34111e-33	potassium calcium-activated channel subfamily M regulatory beta subunit 1	Q16558	protein_coding
LINC01460	ENSG00000205334	2860	-1.99097	1.46583	2.60674e-33	9.1425e-33			lncRNA
NID2	ENSG00000087303	6392	-1.9898	7.64659	0	0	nidogen 2	Q14112	protein_coding
AL445222.2	ENSG00000271833	628	-1.98956	1.58982	9.98728e-36	3.67789e-35			lncRNA
AC244034.3	ENSG00000279946	3135	-1.98905	0.987502	2.25394e-26	6.82012e-26			TEC
RAB11FIP4	ENSG00000131242	15326	-1.98718	1.70002	2.3227e-34	8.30411e-34	RAB11 family interacting protein 4	Q86YS3	protein_coding
ADCY5	ENSG00000173175	8873	-1.98311	8.47287	9.92755e-208	1.87659e-206	adenylate cyclase 5	O95622	protein_coding
RARB	ENSG00000077092	3697	-1.9806	5.36626	9.6375e-233	2.07856e-231	retinoic acid receptor beta	F1D8S6	protein_coding
CDK1	ENSG00000170312	3931	-1.97998	4.1481	6.81149e-113	6.47888e-112	cyclin dependent kinase 1	P06493	protein_coding
H3C12	ENSG00000197153	858	-1.97968	2.93296	3.44333e-70	2.1321e-69	H3 clustered histone 12	P68431	protein_coding
SORBS2	ENSG00000154556	17161	-1.97836	11.112	0	0	sorbin and SH3 domain containing 2	O94875	protein_coding
OBSCN	ENSG00000154358	39549	-1.97684	9.63516	1.34369e-285	3.81196e-284	obscurin, cytoskeletal calmodulin and titin-interacting RhoGEF	Q5VST9	protein_coding
ABCC9	ENSG00000069431	11616	-1.97499	6.39142	0	0	ATP binding cassette subfamily C member 9	O60706	protein_coding
CLDN9	ENSG00000213937	1583	-1.97346	1.95008	8.67195e-40	3.44587e-39	claudin 9	O95484	protein_coding
MT-TT	ENSG00000210195	66	-1.97316	2.80471	1.59311e-36	5.96864e-36			Mt_tRNA
GPR158	ENSG00000151025	7989	-1.972	2.34928	4.98518e-50	2.36084e-49	G protein-coupled receptor 158	Q5T848	protein_coding
H4C9	ENSG00000276180	1294	-1.97149	2.50663	1.13626e-46	5.12346e-46	H4 clustered histone 9	P62805	protein_coding
GASK1B	ENSG00000164125	7880	-1.96997	5.99107	0	5.60364e-307	golgi associated kinase 1B	Q6UWH4	protein_coding
MECOM	ENSG00000085276	9260	-1.96879	3.5724	2.24867e-78	1.52533e-77	MDS1 and EVI1 complex locus	Q03112	protein_coding
TPPP	ENSG00000171368	5979	-1.96827	3.81181	1.20434e-93	9.65901e-93	tubulin polymerization promoting protein	O94811	protein_coding
SYNDIG1	ENSG00000101463	2417	-1.96827	5.11546	8.70836e-170	1.26021e-168	synapse differentiation inducing 1	Q9H7V2	protein_coding
GCHFR	ENSG00000137880	1481	-1.96819	2.00835	2.88525e-41	1.18055e-40	GTP cyclohydrolase I feedback regulator	P30047	protein_coding
MLF1	ENSG00000178053	3735	-1.96688	5.88088	2.99181e-226	6.20583e-225	myeloid leukemia factor 1	P58340	protein_coding
PABPC5	ENSG00000174740	3450	-1.96687	1.2575	4.30973e-31	1.44095e-30	poly(A) binding protein cytoplasmic 5	Q96DU9	protein_coding
H1-5	ENSG00000184357	797	-1.9665	5.10698	1.04395e-192	1.78659e-191	H1.5 linker histone, cluster member	P16401	protein_coding
ADAMTS3	ENSG00000156140	7007	-1.96605	3.81451	2.91049e-132	3.26855e-131	ADAM metallopeptidase with thrombospondin type 1 motif 3	O15072	protein_coding
LRRC8C-DT	ENSG00000231999	11975	-1.96551	3.07849	6.11286e-75	3.9995e-74			lncRNA
AURKB	ENSG00000178999	2241	-1.96444	3.35195	2.99045e-90	2.3134e-89	aurora kinase B	Q96GD4	protein_coding
DPF1	ENSG00000011332	4800	-1.9637	1.05695	3.7774e-26	1.13875e-25	double PHD fingers 1	Q92782	protein_coding
GUCY1A1	ENSG00000164116	5766	-1.96238	8.03394	0	0	guanylate cyclase 1 soluble subunit alpha 1	Q02108	protein_coding
FGF12	ENSG00000114279	7355	-1.96212	7.13827	8.9785e-229	1.8931e-227	fibroblast growth factor 12	P61328	protein_coding
POLE	ENSG00000177084	16790	-1.9618	5.84788	1.92922e-192	3.28904e-191	DNA polymerase epsilon, catalytic subunit	Q07864	protein_coding
PRKCH	ENSG00000027075	8830	-1.96001	4.81692	9.77152e-206	1.82589e-204	protein kinase C eta	P24723	protein_coding
NUDT8	ENSG00000167799	1482	-1.95839	2.06249	1.63963e-46	7.37277e-46	nudix hydrolase 8	Q8WV74	protein_coding
MPP3	ENSG00000161647	4491	-1.95752	4.90914	4.00234e-172	5.86301e-171	membrane palmitoylated protein 3	Q13368	protein_coding
AC004943.2	ENSG00000259768	7025	-1.95593	3.1808	5.91667e-91	4.62912e-90			lncRNA
ELMO1	ENSG00000155849	9570	-1.95521	1.4226	4.35896e-41	1.77461e-40	engulfment and cell motility 1	Q92556	protein_coding
PPFIA2	ENSG00000139220	8573	-1.95496	3.40361	2.96651e-80	2.05748e-79	PTPRF interacting protein alpha 2	O75334	protein_coding
KCNJ11	ENSG00000187486	3204	-1.95392	3.15732	1.33315e-70	8.30367e-70	potassium inwardly rectifying channel subfamily J member 11	E9PPF1	protein_coding
PKMYT1	ENSG00000127564	4974	-1.95289	3.76411	1.7992e-75	1.18366e-74	protein kinase, membrane associated tyrosine/threonine 1	Q99640	protein_coding
TP53I3	ENSG00000115129	2312	-1.95206	4.06241	1.67389e-120	1.72011e-119	tumor protein p53 inducible protein 3	Q53FA7	protein_coding
COL3A1	ENSG00000168542	6758	-1.95032	7.51235	2.57349e-247	6.06159e-246	collagen type III alpha 1 chain	P02461	protein_coding
ENC1	ENSG00000171617	8282	-1.95013	2.62276	1.38996e-62	7.80234e-62	ectodermal-neural cortex 1	O14682	protein_coding
TMEM107	ENSG00000179029	3943	-1.94827	2.73463	9.36973e-64	5.35187e-63	transmembrane protein 107	Q6UX40	protein_coding
ALDH5A1	ENSG00000112294	6047	-1.94769	4.46535	1.22556e-161	1.6863e-160	aldehyde dehydrogenase 5 family member A1	P51649	protein_coding
GAS2L1	ENSG00000185340	4481	-1.94597	2.84996	1.01844e-51	4.95816e-51	growth arrest specific 2 like 1	A0A5E8	protein_coding
COL2A1	ENSG00000139219	6662	-1.94583	6.57104	1.17546e-172	1.73042e-171	collagen type II alpha 1 chain	P02458	protein_coding
RAD51	ENSG00000051180	3084	-1.94578	2.63344	2.92914e-52	1.43774e-51	RAD51 recombinase	Q06609	protein_coding
EMP2	ENSG00000213853	8652	-1.94578	7.59142	0	0	epithelial membrane protein 2	P54851	protein_coding
AL133367.1	ENSG00000260285	4063	-1.94491	2.51823	2.49341e-36	9.30854e-36			lncRNA
SRCIN1	ENSG00000277363	11665	-1.94452	2.92525	8.92434e-76	5.89283e-75	SRC kinase signaling inhibitor 1	Q9C0H9	protein_coding
THRB	ENSG00000151090	10968	-1.94324	2.88416	3.85063e-75	2.52491e-74	thyroid hormone receptor beta	P10828	protein_coding
MYL9	ENSG00000101335	2808	-1.93799	9.46609	7.26045e-265	1.85671e-263	myosin light chain 9	P24844	protein_coding
AL450998.2	ENSG00000179743	2473	-1.93698	2.44152	7.25388e-58	3.82254e-57			lncRNA
SEMA6C	ENSG00000143434	5809	-1.93694	5.82488	9.40219e-181	1.46355e-179	semaphorin 6C	Q9H3T2	protein_coding
CACNA1C-IT1	ENSG00000256837	687	-1.93624	3.82534	3.96385e-80	2.74389e-79			lncRNA
TRDN	ENSG00000186439	9767	-1.93521	6.16045	1.65308e-199	2.95623e-198	triadin	Q13061	protein_coding
IL11RA	ENSG00000137070	4281	-1.93168	4.32155	5.14222e-111	4.82194e-110	interleukin 11 receptor subunit alpha	Q14626	protein_coding
BSN	ENSG00000164061	16241	-1.93131	3.26575	2.26055e-67	1.35067e-66	bassoon presynaptic cytomatrix protein	Q9UPA5	protein_coding
TMEM38A	ENSG00000072954	2987	-1.92402	4.67997	3.96773e-119	4.006e-118	transmembrane protein 38A	Q9H6F2	protein_coding
RAB6B	ENSG00000154917	6055	-1.92346	5.37998	2.60217e-211	5.0304e-210	RAB6B, member RAS oncogene family	Q9NRW1	protein_coding
NCAPH	ENSG00000121152	6545	-1.92303	3.59475	7.36617e-123	7.72477e-122	non-SMC condensin I complex subunit H	Q15003	protein_coding
GREB1	ENSG00000196208	12432	-1.92274	5.97619	1.49398e-238	3.33048e-237	growth regulating estrogen receptor binding 1	Q4ZG55	protein_coding
ITGA4	ENSG00000115232	10654	-1.92215	0.994519	1.87993e-27	5.82729e-27	integrin subunit alpha 4	P13612	protein_coding
TTYH2	ENSG00000141540	5318	-1.92	4.37553	5.57486e-134	6.33623e-133	tweety family member 2	Q9BSA4	protein_coding
KIAA1614	ENSG00000135835	10452	-1.9196	2.32385	1.21515e-48	5.65146e-48	KIAA1614	Q5VZ46	protein_coding
GRIN3A	ENSG00000198785	8189	-1.91734	2.99885	1.54577e-88	1.17349e-87	glutamate ionotropic receptor NMDA type subunit 3A	Q8TCU5	protein_coding
PMEPA1	ENSG00000124225	5732	-1.91265	4.33336	5.46634e-155	7.19507e-154	prostate transmembrane protein, androgen induced 1	Q969W9	protein_coding
HSPB7	ENSG00000173641	3910	-1.91253	10.8076	4.95842e-282	1.37613e-280	heat shock protein family B (small) member 7	Q9UBY9	protein_coding
CLU	ENSG00000120885	6285	-1.90995	5.77738	1.18666e-183	1.89327e-182	clusterin	P10909	protein_coding
MAPRE2	ENSG00000166974	6136	-1.90828	8.00893	0	0	microtubule associated protein RP/EB family member 2	Q15555	protein_coding
FRMD5	ENSG00000171877	6692	-1.90524	6.31728	0	0	FERM domain containing 5	Q7Z6J6	protein_coding
UBE2T	ENSG00000077152	1652	-1.90439	3.63465	1.64153e-110	1.53206e-109	ubiquitin conjugating enzyme E2 T	Q9NPD8	protein_coding
RARG	ENSG00000172819	5127	-1.90271	1.75173	3.37942e-33	1.18316e-32	retinoic acid receptor gamma	P13631	protein_coding
PRICKLE2	ENSG00000163637	14738	-1.90029	3.69292	8.28252e-88	6.22964e-87	prickle planar cell polarity protein 2	Q7Z3G6	protein_coding
PCSK1N	ENSG00000102109	1338	-1.89683	1.57698	2.03846e-25	6.03249e-25	proprotein convertase subtilisin/kexin type 1 inhibitor	Q9UHG2	protein_coding
HSPB3	ENSG00000169271	679	-1.8968	6.13452	6.02536e-243	1.38638e-241	heat shock protein family B (small) member 3	Q12988	protein_coding
H4C3	ENSG00000197061	405	-1.89532	4.75526	9.23881e-36	3.40647e-35	H4 clustered histone 3	P62805	protein_coding
ZNF732	ENSG00000186777	2346	-1.89269	1.65896	1.38696e-31	4.68275e-31	zinc finger protein 732	B4DXR9	protein_coding
ASPG	ENSG00000166183	6119	-1.89267	2.91697	4.25157e-54	2.13665e-53	asparaginase	Q86U10	protein_coding
PDE7A	ENSG00000205268	10601	-1.89257	6.09464	3.12274e-210	5.99145e-209	phosphodiesterase 7A	Q13946	protein_coding
FGF7	ENSG00000140285	6575	-1.89096	3.66289	1.51598e-54	7.67031e-54	fibroblast growth factor 7	P21781	protein_coding
DECR2	ENSG00000242612	4014	-1.88794	2.33176	4.01944e-38	1.55337e-37	2,4-dienoyl-CoA reductase 2	Q9NUI1	protein_coding
TBX2-AS1	ENSG00000267280	1206	-1.88745	1.78774	1.55694e-29	5.03447e-29			lncRNA
SKA3	ENSG00000165480	2998	-1.88701	2.63174	2.65885e-56	1.37442e-55	spindle and kinetochore associated complex subunit 3	Q8IX90	protein_coding
H1-1	ENSG00000124610	756	-1.88653	1.95687	1.68453e-45	7.42544e-45	H1.1 linker histone, cluster member	Q02539	protein_coding
PDGFRA	ENSG00000134853	9547	-1.88561	4.78005	1.31345e-194	2.27609e-193	platelet derived growth factor receptor alpha	P16234	protein_coding
GCNT2	ENSG00000111846	9046	-1.88065	6.87499	0	0	glucosaminyl (N-acetyl) transferase 2 (I blood group)	Q8N0V5	protein_coding
DDB2	ENSG00000134574	4842	-1.88026	4.1224	1.06609e-122	1.11603e-121	damage specific DNA binding protein 2	Q92466	protein_coding
AC245297.1	ENSG00000215861	1033	-1.8793	6.077	7.91146e-196	1.37766e-194			transcribed_unprocessed_pseudogene
KLHL23	ENSG00000213160	5513	-1.87864	5.36305	2.12748e-204	3.93023e-203	kelch like family member 23	Q8NBE8	protein_coding
NANOGP4	ENSG00000237065	913	-1.87692	2.09523	7.36605e-46	3.27033e-45			transcribed_processed_pseudogene
PKIG	ENSG00000168734	2466	-1.8768	5.64577	2.56458e-151	3.29803e-150	cAMP-dependent protein kinase inhibitor gamma	Q9Y2B9	protein_coding
KIFC1	ENSG00000237649	3030	-1.87486	4.34404	4.00984e-130	4.4091e-129	kinesin family member C1	Q9BW19	protein_coding
DHFRP1	ENSG00000188985	559	-1.87367	1.69762	2.37098e-37	9.01889e-37			processed_pseudogene
LINGO1	ENSG00000169783	4902	-1.87346	2.27148	9.48696e-45	4.13403e-44	leucine rich repeat and Ig domain containing 1	Q96FE5	protein_coding
AL031847.1	ENSG00000226944	378	-1.87328	1.43036	7.07795e-32	2.40513e-31			lncRNA
RNF208	ENSG00000212864	1150	-1.86996	4.08285	9.76324e-90	7.51061e-89	ring finger protein 208	Q9H0X6	protein_coding
SLC29A1	ENSG00000112759	4298	-1.86905	6.26293	9.36334e-188	1.53774e-186	solute carrier family 29 member 1 (Augustine blood group)	Q99808	protein_coding
SYNPO2	ENSG00000172403	19530	-1.86869	6.00486	2.44028e-251	5.90318e-250	synaptopodin 2	Q9UMS6	protein_coding
GAMT	ENSG00000130005	2403	-1.86784	5.30484	1.13636e-132	1.28178e-131	guanidinoacetate N-methyltransferase	Q14353	protein_coding
FEZ1	ENSG00000149557	9324	-1.86781	2.78216	8.08426e-73	5.15739e-72	fasciculation and elongation protein zeta 1	Q99689	protein_coding
KCNQ3	ENSG00000184156	12721	-1.86754	1.85783	1.3855e-42	5.8193e-42	potassium voltage-gated channel subfamily Q member 3	O43525	protein_coding
AC012636.1	ENSG00000249825	5342	-1.86714	1.61012	1.19826e-26	3.6424e-26			lncRNA
C12orf73	ENSG00000204954	4435	-1.86372	2.69834	1.29845e-54	6.57711e-54	chromosome 12 open reading frame 73	Q69YU5	protein_coding
SCD5	ENSG00000145284	4231	-1.86337	4.02009	1.65545e-156	2.20002e-155	stearoyl-CoA desaturase 5	Q86SK9	protein_coding
RAPGEF4-AS1	ENSG00000228016	5217	-1.86206	1.26292	3.14564e-30	1.03359e-29			lncRNA
THRA	ENSG00000126351	7334	-1.86122	6.00329	1.02553e-150	1.31317e-149	thyroid hormone receptor alpha	P10827	protein_coding
KANK2	ENSG00000197256	7638	-1.85955	7.76583	9.42487e-217	1.86219e-215	KN motif and ankyrin repeat domains 2	Q63ZY3	protein_coding
HLA-F-AS1	ENSG00000214922	4179	-1.85754	3.06468	1.46669e-50	7.00137e-50			lncRNA
ARHGAP28	ENSG00000088756	11910	-1.85714	3.36251	1.37343e-75	9.04885e-75	Rho GTPase activating protein 28	Q9P2N2	protein_coding
CASTOR2	ENSG00000274070	8206	-1.85687	7.27143	9.659e-248	2.28409e-246	cytosolic arginine sensor for mTORC1 subunit 2	A6NHX0	protein_coding
PRC1	ENSG00000198901	5523	-1.85579	1.11151	1.34118e-28	4.25531e-28	protein regulator of cytokinesis 1	O43663	protein_coding
ST8SIA2	ENSG00000140557	5850	-1.85541	4.70282	3.38395e-131	3.75783e-130	ST8 alpha-N-acetyl-neuraminide alpha-2,8-sialyltransferase 2	Q92186	protein_coding
SLC25A10	ENSG00000183048	2621	-1.8548	1.95907	2.44678e-41	1.00228e-40	solute carrier family 25 member 10	Q9UBX3	protein_coding
RNFT2	ENSG00000135119	6487	-1.85106	2.92191	3.37071e-59	1.81909e-58	ring finger protein, transmembrane 2	Q96EX2	protein_coding
SDC1	ENSG00000115884	3613	-1.84972	2.28883	1.35488e-40	5.46625e-40	syndecan 1	P18827	protein_coding
PRSS8	ENSG00000052344	2975	-1.84936	2.37442	1.52355e-41	6.27545e-41	serine protease 8	Q16651	protein_coding
TMEM19	ENSG00000139291	6494	-1.84898	4.69629	8.99579e-130	9.86726e-129	transmembrane protein 19	Q96HH6	protein_coding
GYG2P1	ENSG00000206159	5142	-1.84871	2.1313	8.75003e-41	3.53896e-40			transcribed_unprocessed_pseudogene
TNMD	ENSG00000000005	1476	-1.84652	2.40478	3.33801e-55	1.70335e-54	tenomodulin	Q9H2S6	protein_coding
RAD18	ENSG00000070950	6984	-1.84622	4.59356	9.24362e-92	7.28301e-91	RAD18 E3 ubiquitin protein ligase	Q9NS91	protein_coding
CDH24	ENSG00000139880	3748	-1.84567	2.29274	4.37293e-48	2.01856e-47	cadherin 24	Q86UP0	protein_coding
LGALS3	ENSG00000131981	2199	-1.8455	4.49454	3.41506e-127	3.68049e-126	galectin 3	P17931	protein_coding
NKILA	ENSG00000278709	2625	-1.84545	1.53724	1.12727e-34	4.05695e-34			lncRNA
TOP2A	ENSG00000131747	6374	-1.84253	6.97115	2.82945e-200	5.07007e-199	DNA topoisomerase II alpha	P11388	protein_coding
RNF144A	ENSG00000151692	6450	-1.84236	5.89497	3.84053e-284	1.08437e-282	ring finger protein 144A	P50876	protein_coding
PAQR5	ENSG00000137819	6259	-1.84169	2.06347	4.86693e-39	1.90975e-38	progestin and adipoQ receptor family member 5	Q9NXK6	protein_coding
AC008966.1	ENSG00000247796	8072	-1.84061	1.64483	1.45044e-33	5.11613e-33			lncRNA
WAC-AS1	ENSG00000254635	3387	-1.83878	4.31119	8.50046e-121	8.77042e-120			lncRNA
KCNH2	ENSG00000055118	5805	-1.8369	7.22314	1.03763e-161	1.42882e-160	potassium voltage-gated channel subfamily H member 2	Q12809	protein_coding
AC021504.1	ENSG00000267313	5180	-1.83641	3.29723	2.24411e-78	1.52282e-77			lncRNA
ADAMTS10	ENSG00000142303	5705	-1.83361	1.81265	7.77902e-39	3.04243e-38	ADAM metallopeptidase with thrombospondin type 1 motif 10	A0A0A0MQW6	protein_coding
AK1	ENSG00000106992	2593	-1.83305	3.20364	1.19552e-66	7.07471e-66	adenylate kinase 1	P00568	protein_coding
SOX4	ENSG00000124766	4869	-1.83182	7.14564	0	0	SRY-box transcription factor 4	Q06945	protein_coding
CDCA4	ENSG00000170779	2448	-1.83099	3.63077	7.6563e-70	4.72442e-69	cell division cycle associated 4	Q9BXL8	protein_coding
PRR36	ENSG00000183248	4467	-1.83073	3.35615	1.98879e-54	1.00455e-53	proline rich 36	Q9H6K5	protein_coding
CDK5	ENSG00000164885	2302	-1.83064	2.152	1.55043e-33	5.46452e-33	cyclin dependent kinase 5	Q00535	protein_coding
NDC80	ENSG00000080986	3554	-1.83042	3.78411	1.16356e-83	8.42251e-83	NDC80 kinetochore complex component	O14777	protein_coding
ADAMTSL4	ENSG00000143382	6432	-1.82914	5.63995	4.41269e-146	5.50464e-145	ADAMTS like 4	Q6UY14	protein_coding
MICE	ENSG00000273340	1157	-1.82793	1.43576	4.81041e-30	1.57195e-29			transcribed_unprocessed_pseudogene
IQGAP2	ENSG00000145703	7868	-1.82776	1.51133	3.0837e-32	1.0573e-31	IQ motif containing GTPase activating protein 2	Q13576	protein_coding
TMEM159	ENSG00000011638	2558	-1.82558	5.13243	9.84868e-137	1.14705e-135	transmembrane protein 159	Q96B96	protein_coding
LRRC7	ENSG00000033122	30043	-1.82541	3.35922	2.77576e-86	2.05751e-85	leucine rich repeat containing 7	B1AKT2	protein_coding
CDCA3	ENSG00000111665	5653	-1.82439	3.29442	1.47433e-81	1.03579e-80	cell division cycle associated 3	Q99618	protein_coding
KIF18A	ENSG00000121621	4517	-1.82397	3.49874	4.47862e-65	2.59961e-64	kinesin family member 18A	Q8NI77	protein_coding
PGBD5	ENSG00000177614	11257	-1.82357	3.21938	4.50807e-82	3.19853e-81	piggyBac transposable element derived 5	Q8N414	protein_coding
COL22A1	ENSG00000169436	7865	-1.82311	2.93519	1.8501e-72	1.17525e-71	collagen type XXII alpha 1 chain	Q8NFW1	protein_coding
AL132780.2	ENSG00000258457	1462	-1.82188	1.55986	1.18468e-26	3.60173e-26			lncRNA
H2BC13	ENSG00000185130	488	-1.82134	2.69583	6.48154e-35	2.34301e-34	H2B clustered histone 13	Q99880	protein_coding
SIRT4	ENSG00000089163	1222	-1.82082	1.44729	3.53259e-28	1.11098e-27	sirtuin 4	Q9Y6E7	protein_coding
MAD2L1	ENSG00000164109	5517	-1.81788	3.25149	4.18576e-83	3.00439e-82	mitotic arrest deficient 2 like 1	Q13257	protein_coding
GAS2	ENSG00000148935	4252	-1.81699	4.40233	3.87105e-115	3.75382e-114	growth arrest specific 2	O43903	protein_coding
HADH	ENSG00000138796	12085	-1.81681	5.74396	1.48545e-239	3.34058e-238	hydroxyacyl-CoA dehydrogenase	Q16836	protein_coding
H3C3	ENSG00000287080	486	-1.81617	4.39213	6.5274e-82	4.61663e-81	H3 clustered histone 3	P68431	protein_coding
CTSH	ENSG00000103811	5892	-1.81571	1.35065	6.33745e-27	1.93926e-26	cathepsin H	P09668	protein_coding
F2R	ENSG00000181104	3972	-1.81411	3.72458	3.0745e-99	2.60221e-98	coagulation factor II thrombin receptor	P25116	protein_coding
AL355987.4	ENSG00000273066	4335	-1.81243	3.0649	1.31223e-70	8.17617e-70			lncRNA
CTSV	ENSG00000136943	4534	-1.81237	3.34779	5.57868e-94	4.48827e-93	cathepsin V	O60911	protein_coding
H2BC14	ENSG00000273703	468	-1.81174	2.78036	1.49247e-54	7.55349e-54	H2B clustered histone 14	Q99879	protein_coding
ROR2	ENSG00000169071	5880	-1.80974	5.69003	1.03526e-203	1.90268e-202	receptor tyrosine kinase like orphan receptor 2	Q01974	protein_coding
N6AMT1	ENSG00000156239	4865	-1.80759	4.82374	7.95849e-160	1.08174e-158	N-6 adenine-specific DNA methyltransferase 1	Q9Y5N5	protein_coding
RRM1	ENSG00000167325	4233	-1.80682	6.09614	3.42511e-272	9.09686e-271	ribonucleotide reductase catalytic subunit M1	P23921	protein_coding
BGN	ENSG00000182492	2404	-1.80558	1.77172	5.27607e-39	2.06894e-38	biglycan	P21810	protein_coding
AP000941.1	ENSG00000255176	1388	-1.8047	2.07875	1.82208e-46	8.18289e-46			lncRNA
DHFR	ENSG00000228716	4411	-1.80453	5.69672	4.64405e-219	9.23701e-218	dihydrofolate reductase	P00374	protein_coding
AC104805.2	ENSG00000285745	120	-1.80255	2.91428	2.54741e-70	1.57899e-69			processed_pseudogene
MAOB	ENSG00000069535	2895	-1.8001	4.30107	3.99722e-116	3.91863e-115	monoamine oxidase B	P27338	protein_coding
IGDCC3	ENSG00000174498	5514	-1.79841	1.73319	1.11911e-35	4.1136e-35	immunoglobulin superfamily DCC subclass member 3	Q8IVU1	protein_coding
PXMP4	ENSG00000101417	5719	-1.79745	2.52413	5.56693e-42	2.31376e-41	peroxisomal membrane protein 4	Q9Y6I8	protein_coding
TRPM3	ENSG00000083067	19912	-1.79711	1.96313	2.04382e-34	7.32166e-34	transient receptor potential cation channel subfamily M member 3	H7BYP1	protein_coding
ATXN1-AS1	ENSG00000229931	698	-1.79586	1.81856	3.41779e-36	1.27303e-35			lncRNA
SLFN13	ENSG00000154760	9329	-1.79518	4.64889	1.05676e-129	1.15842e-128	schlafen family member 13	Q68D06	protein_coding
PRADC1	ENSG00000135617	1404	-1.79358	4.42764	4.95522e-67	2.94402e-66	protease associated domain containing 1	Q9BSG0	protein_coding
EXTL1	ENSG00000158008	4542	-1.79324	4.62773	1.90995e-105	1.69847e-104	exostosin like glycosyltransferase 1	Q92935	protein_coding
NDUFS7	ENSG00000115286	7456	-1.79304	6.16332	4.23695e-119	4.27299e-118	NADH:ubiquinone oxidoreductase core subunit S7	O75251	protein_coding
RTN4IP1	ENSG00000130347	3185	-1.79269	3.38493	1.0405e-79	7.16939e-79	reticulon 4 interacting protein 1	Q8WWV3	protein_coding
ETFB	ENSG00000105379	6496	-1.79214	3.92219	5.25588e-113	5.00721e-112	electron transfer flavoprotein subunit beta	P38117	protein_coding
CKAP2	ENSG00000136108	4547	-1.79202	5.80883	9.04012e-173	1.33411e-171	cytoskeleton associated protein 2	Q8WWK9	protein_coding
MKI67	ENSG00000148773	12845	-1.79194	7.12811	3.74705e-216	7.37099e-215	marker of proliferation Ki-67	P46013	protein_coding
OGDHL	ENSG00000197444	5726	-1.79125	5.68829	5.09598e-146	6.34817e-145	oxoglutarate dehydrogenase like	Q9ULD0	protein_coding
AP002360.2	ENSG00000255135	1056	-1.79073	2.44248	1.20082e-48	5.5877e-48			lncRNA
CSMD1	ENSG00000183117	18705	-1.7906	5.16125	1.8942e-165	2.66992e-164	CUB and Sushi multiple domains 1	Q96PZ7	protein_coding
H2BC17	ENSG00000274641	467	-1.7904	4.48123	6.7417e-64	3.85569e-63	H2B clustered histone 17	P23527	protein_coding
DUSP19	ENSG00000162999	5379	-1.78896	1.80278	9.44495e-31	3.13972e-30	dual specificity phosphatase 19	Q8WTR2	protein_coding
AHNAK	ENSG00000124942	19466	-1.78874	10.6775	0	0	AHNAK nucleoprotein	Q09666	protein_coding
GIPR	ENSG00000010310	5069	-1.78783	3.22452	6.80156e-82	4.80484e-81	gastric inhibitory polypeptide receptor	P48546	protein_coding
SEMA6A	ENSG00000092421	10956	-1.78782	5.58387	4.7497e-194	8.22286e-193	semaphorin 6A	B3KU01	protein_coding
IDH2	ENSG00000182054	2787	-1.78721	8.26529	2.30464e-210	4.42655e-209	isocitrate dehydrogenase (NADP(+)) 2	P48735	protein_coding
PPP1R3A	ENSG00000154415	4623	-1.7862	5.95915	3.48548e-135	3.99703e-134	protein phosphatase 1 regulatory subunit 3A	Q16821	protein_coding
CARHSP1	ENSG00000153048	5577	-1.78613	5.59807	7.98111e-153	1.03679e-151	calcium regulated heat stable protein 1	Q9Y2V2	protein_coding
RXRG	ENSG00000143171	2691	-1.78482	1.92656	2.44874e-50	1.16335e-49	retinoid X receptor gamma	P48443	protein_coding
CDKN1C	ENSG00000129757	2478	-1.78457	3.66357	2.35215e-72	1.49153e-71	cyclin dependent kinase inhibitor 1C	P49918	protein_coding
COL11A2	ENSG00000204248	6740	-1.78452	8.04873	1.62623e-196	2.86246e-195	collagen type XI alpha 2 chain	P13942	protein_coding
CENPF	ENSG00000117724	11673	-1.7841	6.95645	7.00272e-196	1.2206e-194	centromere protein F	P49454	protein_coding
TACC2	ENSG00000138162	18855	-1.78388	8.57081	1.49705e-297	4.58882e-296	transforming acidic coiled-coil containing protein 2	O95359	protein_coding
RAD51AP1	ENSG00000111247	2558	-1.7826	2.94232	9.46658e-55	4.80605e-54	RAD51 associated protein 1	Q96B01	protein_coding
SYTL2	ENSG00000137501	11258	-1.78246	3.99665	1.16525e-102	1.01653e-101	synaptotagmin like 2	Q9HCH5	protein_coding
MAF	ENSG00000178573	6999	-1.78237	2.51682	3.55296e-48	1.64218e-47	MAF bZIP transcription factor	O75444	protein_coding
AHDC1	ENSG00000126705	8297	-1.78218	6.91328	2.05499e-177	3.12544e-176	AT-hook DNA binding motif containing 1	Q5TGY3	protein_coding
CEP78	ENSG00000148019	14355	-1.78192	4.48815	1.33381e-134	1.52177e-133	centrosomal protein 78	Q5JTW2	protein_coding
KNL1	ENSG00000137812	10250	-1.78101	5.00933	2.36046e-80	1.63904e-79	kinetochore scaffold 1	Q8NG31	protein_coding
RPL39L	ENSG00000163923	1033	-1.77932	2.24299	4.39504e-28	1.38051e-27	ribosomal protein L39 like	Q96EH5	protein_coding
SAMD1	ENSG00000141858	2295	-1.77931	5.0612	2.32153e-140	2.77237e-139	sterile alpha motif domain containing 1	E9PIW9	protein_coding
DOCK4	ENSG00000128512	11927	-1.77916	4.61237	4.49767e-139	5.30737e-138	dedicator of cytokinesis 4	Q8N1I0	protein_coding
LTBP3	ENSG00000168056	10673	-1.77809	6.56285	3.92487e-128	4.26329e-127	latent transforming growth factor beta binding protein 3	Q9NS15	protein_coding
MBOAT1	ENSG00000172197	4325	-1.77753	5.11426	4.73935e-189	7.85547e-188	membrane bound O-acyltransferase domain containing 1	Q6ZNC8	protein_coding
LINC01569	ENSG00000262468	5237	-1.7774	3.02494	1.4717e-70	9.15706e-70			lncRNA
TEDC2	ENSG00000162062	2848	-1.77699	2.40552	7.43555e-57	3.87606e-56	tubulin epsilon and delta complex 2	Q7L2K0	protein_coding
C18orf54	ENSG00000166845	6175	-1.77674	2.57218	4.82223e-44	2.07756e-43	chromosome 18 open reading frame 54	Q8IYD9	protein_coding
PPP2R3A	ENSG00000073711	7785	-1.77537	7.06282	8.13119e-242	1.85422e-240	protein phosphatase 2 regulatory subunit B''alpha	Q06190	protein_coding
SMAD9	ENSG00000120693	5723	-1.77392	3.46305	6.91191e-85	5.05433e-84	SMAD family member 9	O15198	protein_coding
ATP5IF1	ENSG00000130770	2225	-1.76947	4.50012	1.43959e-90	1.11946e-89	ATP synthase inhibitory factor subunit 1	Q9UII2	protein_coding
CASQ1	ENSG00000143318	2157	-1.76597	3.86365	3.79507e-76	2.51148e-75	calsequestrin 1	P31415	protein_coding
FANCI	ENSG00000140525	7766	-1.76593	5.44628	9.66165e-172	1.41186e-170	FA complementation group I	Q9NVI1	protein_coding
BRINP3	ENSG00000162670	4273	-1.76534	4.07814	2.88024e-107	2.60927e-106	BMP/retinoic acid inducible neural specific 3	Q76B58	protein_coding
TIMP2	ENSG00000035862	5633	-1.76505	6.756	3.85199e-241	8.73947e-240	TIMP metallopeptidase inhibitor 2	P16035	protein_coding
AC131649.2	ENSG00000279662	4439	-1.76455	3.46176	1.02881e-41	4.24936e-41			TEC
LINC02315	ENSG00000251363	1136	-1.76431	1.90226	1.3169e-34	4.73561e-34			lncRNA
AL161729.1	ENSG00000271155	1402	-1.76142	2.05102	2.06182e-27	6.3889e-27			lncRNA
LMOD3	ENSG00000163380	5083	-1.76103	5.56341	6.9956e-144	8.61267e-143	leiomodin 3	Q0VAK6	protein_coding
ITGB1BP2	ENSG00000147166	2185	-1.76066	5.73493	1.15189e-230	2.46063e-229	integrin subunit beta 1 binding protein 2	Q9UKP3	protein_coding
SGO1	ENSG00000129810	3742	-1.76016	2.76135	1.23266e-56	6.40702e-56	shugoshin 1	Q5FBB7	protein_coding
COL1A1	ENSG00000108821	9007	-1.75968	7.05669	1.03457e-143	1.27197e-142	collagen type I alpha 1 chain	I3L3H7	protein_coding
H2BC9	ENSG00000275713	2060	-1.75845	4.39771	1.81002e-48	8.39625e-48	H2B clustered histone 9	Q93079	protein_coding
ARHGEF4	ENSG00000136002	10611	-1.75743	1.86985	8.66747e-37	3.26096e-36	Rho guanine nucleotide exchange factor 4	Q9NR80	protein_coding
MPP1	ENSG00000130830	5396	-1.75712	3.47791	4.07935e-74	2.64581e-73	membrane palmitoylated protein 1	Q00013	protein_coding
GMNN	ENSG00000112312	2476	-1.7563	3.47944	7.77208e-69	4.73386e-68	geminin DNA replication inhibitor	O75496	protein_coding
H3C6	ENSG00000274750	2679	-1.75478	4.96862	1.42797e-76	9.49206e-76	H3 clustered histone 6	P68431	protein_coding
DNAH2	ENSG00000183914	17231	-1.75368	2.6841	4.8685e-35	1.76526e-34	dynein axonemal heavy chain 2	Q9P225	protein_coding
SLC35E4	ENSG00000100036	5402	-1.75302	2.73254	3.29725e-56	1.70246e-55	solute carrier family 35 member E4	Q6ICL7	protein_coding
NNT	ENSG00000112992	12018	-1.75281	8.57238	0	0	nicotinamide nucleotide transhydrogenase	Q13423	protein_coding
CLYBL	ENSG00000125246	7227	-1.7522	3.11786	1.06584e-65	6.23312e-65	citrate lyase beta like	Q8N0X4	protein_coding
B3GALT1	ENSG00000172318	5094	-1.75079	1.86977	1.68138e-36	6.29543e-36	beta-1,3-galactosyltransferase 1	Q9Y5Z6	protein_coding
TBX5-AS1	ENSG00000255399	4201	-1.75077	3.03446	1.066e-82	7.62381e-82			lncRNA
FSD2	ENSG00000186628	6536	-1.75049	7.33847	0	0	fibronectin type III and SPRY domain containing 2	A1L4K1	protein_coding
VEGFC	ENSG00000150630	2615	-1.7498	3.79012	9.95028e-88	7.47147e-87	vascular endothelial growth factor C	P49767	protein_coding
STUM	ENSG00000203685	7843	-1.7477	2.77182	1.94296e-43	8.2851e-43	stum, mechanosensory transduction mediator homolog	Q69YW2	protein_coding
ZNF341	ENSG00000131061	5457	-1.74654	1.84892	1.27036e-31	4.29395e-31	zinc finger protein 341	Q9BYN7	protein_coding
H2AC8	ENSG00000277075	509	-1.74544	5.31257	2.23619e-76	1.48369e-75	H2A clustered histone 8	P04908	protein_coding
AC104041.1	ENSG00000259692	7169	-1.74542	2.66161	1.4593e-43	6.23459e-43			lncRNA
FRMD4A	ENSG00000151474	14686	-1.74518	4.21868	3.20554e-92	2.53905e-91	FERM domain containing 4A	Q9P2Q2	protein_coding
INAFM2	ENSG00000259330	3024	-1.7451	6.02716	8.81033e-253	2.14869e-251	InaF motif containing 2	P0DMQ5	protein_coding
MYL4	ENSG00000198336	1636	-1.74454	10.2228	4.29747e-266	1.10849e-264	myosin light chain 4	P12829	protein_coding
H2AC16	ENSG00000276903	482	-1.74396	2.17297	1.29878e-36	4.87207e-36	H2A clustered histone 16	P0C0S8	protein_coding
RBM38	ENSG00000132819	2697	-1.7426	6.67629	8.3214e-157	1.10834e-155	RNA binding motif protein 38	Q9H0Z9	protein_coding
TCEA3	ENSG00000204219	3675	-1.74127	6.51913	5.0262e-214	9.79042e-213	transcription elongation factor A3	O75764	protein_coding
ROGDI	ENSG00000067836	3613	-1.73914	4.7124	5.39803e-97	4.48816e-96	rogdi atypical leucine zipper	Q9GZN7	protein_coding
SOD2	ENSG00000112096	16431	-1.73849	7.2529	2.83182e-229	5.99202e-228	superoxide dismutase 2	P04179	protein_coding
ASPM	ENSG00000066279	10888	-1.73827	5.95734	3.92291e-96	3.23464e-95	abnormal spindle microtubule assembly	Q8IZT6	protein_coding
TICRR	ENSG00000140534	8415	-1.73767	3.81906	1.50119e-109	1.3895e-108	TOPBP1 interacting checkpoint and replication regulator	Q7Z2Z1	protein_coding
LOXL4	ENSG00000138131	3597	-1.73479	4.5267	5.74517e-130	6.30947e-129	lysyl oxidase like 4	Q96JB6	protein_coding
AC009061.2	ENSG00000270049	4828	-1.73329	2.58907	4.06098e-52	1.98839e-51			lncRNA
IGSF11	ENSG00000144847	4899	-1.73241	3.6705	1.66834e-98	1.40475e-97	immunoglobulin superfamily member 11	Q5DX21	protein_coding
H3C1	ENSG00000275714	508	-1.73066	3.22371	1.32014e-71	8.31521e-71	H3 clustered histone 1	P68431	protein_coding
SGIP1	ENSG00000118473	13320	-1.73042	4.69289	5.70355e-96	4.68991e-95	SH3GL interacting endocytic adaptor 1	Q9BQI5	protein_coding
PLK4	ENSG00000142731	4479	-1.7298	3.36356	4.32333e-67	2.57031e-66	polo like kinase 4	O00444	protein_coding
AC097634.1	ENSG00000270562	2467	-1.72913	2.71125	2.69391e-37	1.02321e-36			lncRNA
C1orf105	ENSG00000180999	1728	-1.7288	4.48786	4.73417e-112	4.46739e-111	chromosome 1 open reading frame 105	O95561	protein_coding
EPB41L1	ENSG00000088367	9676	-1.72564	4.14401	3.69936e-115	3.58928e-114	erythrocyte membrane protein band 4.1 like 1	Q9H4G0	protein_coding
PER3	ENSG00000049246	8099	-1.72499	5.69798	2.90399e-174	4.33203e-173	period circadian regulator 3	P56645	protein_coding
ANO8	ENSG00000074855	5005	-1.72451	4.37914	2.13462e-79	1.46574e-78	anoctamin 8	Q9HCE9	protein_coding
EHMT2	ENSG00000204371	7289	-1.7245	5.82156	1.53203e-174	2.29114e-173	euchromatic histone lysine methyltransferase 2	Q96KQ7	protein_coding
KIF22	ENSG00000079616	4311	-1.72422	4.67404	1.00416e-143	1.23542e-142	kinesin family member 22	Q14807	protein_coding
BZW2	ENSG00000136261	3662	-1.72307	7.57729	0	0	basic leucine zipper and W2 domains 2	Q9Y6E2	protein_coding
ANGPTL2	ENSG00000136859	3625	-1.72078	2.41767	6.99725e-58	3.68839e-57	angiopoietin like 2	Q9UKU9	protein_coding
RASSF8-AS1	ENSG00000246695	11316	-1.72067	4.61688	9.05531e-154	1.1858e-152			lncRNA
FAT3	ENSG00000165323	19280	-1.71913	7.5903	2.84641e-292	8.47814e-291	FAT atypical cadherin 3	Q8TDW7	protein_coding
FANCD2	ENSG00000144554	8378	-1.71828	4.68279	4.9972e-120	5.10296e-119	FA complementation group D2	Q9BXW9	protein_coding
CITED2	ENSG00000164442	2563	-1.71718	6.69257	0	0	Cbp/p300 interacting transactivator with Glu/Asp rich carboxy-terminal domain 2	Q99967	protein_coding
AL139288.1	ENSG00000231563	485	-1.71625	2.56298	5.7773e-45	2.52736e-44			lncRNA
ZNF704	ENSG00000164684	15008	-1.71608	7.33133	8.4157e-286	2.39888e-284	zinc finger protein 704	Q6ZNC4	protein_coding
IRX4-AS1	ENSG00000249116	425	-1.71449	1.70651	1.19846e-27	3.72589e-27			lncRNA
GSTM2	ENSG00000213366	9116	-1.71425	2.93279	1.10201e-67	6.61098e-67	glutathione S-transferase mu 2	P28161	protein_coding
PCNA	ENSG00000132646	1403	-1.71281	5.41733	4.34304e-192	7.37616e-191	proliferating cell nuclear antigen	P12004	protein_coding
GSTM4	ENSG00000168765	5727	-1.71248	5.16289	6.08787e-142	7.34855e-141	glutathione S-transferase mu 4	Q03013	protein_coding
AC104805.1	ENSG00000207497	95	-1.71082	2.76118	9.86684e-48	4.52656e-47			misc_RNA
KIF18B	ENSG00000186185	4717	-1.7102	4.40405	8.12643e-114	7.80425e-113	kinesin family member 18B	Q86Y91	protein_coding
SERPINF1	ENSG00000132386	2990	-1.70941	3.5464	5.54807e-69	3.38616e-68	serpin family F member 1	P36955	protein_coding
SEMA4G	ENSG00000095539	5253	-1.70926	2.91801	5.6671e-66	3.3294e-65	semaphorin 4G	Q9NTN9	protein_coding
CEP128	ENSG00000100629	9353	-1.70887	3.13759	6.07928e-69	3.70911e-68	centrosomal protein 128	Q6ZU80	protein_coding
CDKN2D	ENSG00000129355	1505	-1.70868	2.3372	9.46951e-30	3.07703e-29	cyclin dependent kinase inhibitor 2D	P55273	protein_coding
LINC01088	ENSG00000249307	10628	-1.70782	2.88696	4.36191e-52	2.13515e-51			lncRNA
ACBD7	ENSG00000176244	3546	-1.70656	1.58119	1.36686e-26	4.14996e-26	acyl-CoA binding domain containing 7	Q8N6N7	protein_coding
NIPSNAP2	ENSG00000146729	5651	-1.70238	6.98523	7.22434e-250	1.72661e-248	nipsnap homolog 2	O75323	protein_coding
SORBS1	ENSG00000095637	10951	-1.70222	7.79695	9.48266e-292	2.81041e-290	sorbin and SH3 domain containing 1	Q9BX66	protein_coding
DDX11L2	ENSG00000236397	1398	-1.7015	1.51557	3.91967e-26	1.18105e-25			unprocessed_pseudogene
TGFB3	ENSG00000119699	4914	-1.70122	2.93619	5.06629e-67	3.00901e-66	transforming growth factor beta 3	P10600	protein_coding
H3P6	ENSG00000235655	411	-1.7009	4.54167	2.39854e-106	2.14789e-105			processed_pseudogene
PLXND1	ENSG00000004399	9738	-1.70027	3.57414	3.72563e-59	2.00942e-58	plexin D1	Q9Y4D7	protein_coding
AC011700.1	ENSG00000274895	2627	-1.69965	3.01796	1.15272e-59	6.26625e-59			lncRNA
PIMREG	ENSG00000129195	2797	-1.69957	2.66392	2.32686e-41	9.53597e-41	PICALM interacting mitotic regulator	Q9BSJ6	protein_coding
TAX1BP3	ENSG00000213977	1381	-1.69829	3.65826	1.75862e-89	1.35054e-88	Tax1 binding protein 3	O14907	protein_coding
ELAVL2	ENSG00000107105	5140	-1.69778	2.51244	6.65841e-38	2.56438e-37	ELAV like RNA binding protein 2	Q12926	protein_coding
RRM2	ENSG00000171848	9155	-1.69722	5.32553	2.04327e-181	3.20005e-180	ribonucleotide reductase regulatory subunit M2	Q96LS8	protein_coding
DNAJB5	ENSG00000137094	5891	-1.69721	5.64459	1.03163e-184	1.65625e-183	DnaJ heat shock protein family (Hsp40) member B5	O75953	protein_coding
TENM4	ENSG00000149256	16414	-1.6968	5.52129	3.71738e-186	6.03855e-185	teneurin transmembrane protein 4	Q6N022	protein_coding
SHF	ENSG00000138606	4894	-1.69664	2.87046	3.73167e-60	2.03971e-59	Src homology 2 domain containing F	Q7M4L6	protein_coding
AL137003.1	ENSG00000272341	2538	-1.69465	2.90818	6.86791e-43	2.89617e-42			lncRNA
MAPK4	ENSG00000141639	7594	-1.69433	3.94088	8.23733e-103	7.19651e-102	mitogen-activated protein kinase 4	P31152	protein_coding
KIF15	ENSG00000163808	5281	-1.69348	3.33655	3.13302e-49	1.46856e-48	kinesin family member 15	Q9NS87	protein_coding
KATNAL1	ENSG00000102781	8172	-1.69101	5.5279	4.55093e-139	5.36668e-138	katanin catalytic subunit A1 like 1	Q9BW62	protein_coding
LINC02482	ENSG00000251580	3817	-1.69026	2.01075	5.75978e-34	2.04413e-33			lncRNA
MINDY1	ENSG00000143409	3792	-1.69003	4.83044	2.38643e-140	2.84797e-139	MINDY lysine 48 deubiquitinase 1	Q8N5J2	protein_coding
KLRG1	ENSG00000139187	2593	-1.68974	1.56971	7.46959e-27	2.28218e-26	killer cell lectin like receptor G1	Q96E93	protein_coding
MTUS1	ENSG00000129422	12010	-1.68872	7.4503	1.97706e-263	5.03434e-262	microtubule associated scaffold protein 1	Q9ULD2	protein_coding
FAM162A	ENSG00000114023	3793	-1.68582	4.71463	1.37191e-143	1.68325e-142	family with sequence similarity 162 member A	Q96A26	protein_coding
TRMT9B	ENSG00000250305	14669	-1.68559	6.59638	1.52431e-258	3.82701e-257	tRNA methyltransferase 9B (putative)	Q9P272	protein_coding
SDHAF4	ENSG00000154079	1440	-1.68518	1.88815	2.26066e-32	7.78084e-32	succinate dehydrogenase complex assembly factor 4	Q5VUM1	protein_coding
FILIP1	ENSG00000118407	8964	-1.6841	8.42273	5.57898e-306	1.7802e-304	filamin A interacting protein 1	Q7Z7B0	protein_coding
GPD1L	ENSG00000152642	4697	-1.68383	5.10359	5.48881e-143	6.70684e-142	glycerol-3-phosphate dehydrogenase 1 like	Q8N335	protein_coding
CLEC2D	ENSG00000069493	6955	-1.6827	4.65401	6.96752e-108	6.35382e-107	C-type lectin domain family 2 member D	Q9UHP7	protein_coding
MT-CYB	ENSG00000198727	1141	-1.6816	11.3894	9.2336e-139	1.08387e-137	cytochrome b	P00156	protein_coding
CYP7B1	ENSG00000172817	7542	-1.68133	3.20152	1.47105e-40	5.93069e-40	cytochrome P450 family 7 subfamily B member 1	O75881	protein_coding
CCDC138	ENSG00000163006	5796	-1.68085	3.2271	1.85283e-49	8.70312e-49	coiled-coil domain containing 138	Q96M89	protein_coding
SMYD3	ENSG00000185420	5866	-1.68083	3.18749	2.15411e-66	1.27054e-65	SET and MYND domain containing 3	Q9H7B4	protein_coding
CHTF18	ENSG00000127586	5916	-1.68072	3.78827	7.37148e-47	3.33224e-46	chromosome transmission fidelity factor 18	Q8WVB6	protein_coding
SMAD7	ENSG00000101665	5033	-1.68039	4.11104	9.72546e-86	7.15853e-85	SMAD family member 7	O15105	protein_coding
CHN2	ENSG00000106069	8438	-1.6781	3.84287	1.04265e-101	9.0385e-101	chimerin 2	P52757	protein_coding
KIF11	ENSG00000138160	5016	-1.67778	4.76449	8.73903e-82	6.16137e-81	kinesin family member 11	P52732	protein_coding
KBTBD3	ENSG00000182359	5210	-1.6775	1.87535	1.39841e-34	5.02569e-34	kelch repeat and BTB domain containing 3	Q8NAB2	protein_coding
VDAC3	ENSG00000078668	3181	-1.67674	6.73323	2.16412e-205	4.02283e-204	voltage dependent anion channel 3	Q9Y277	protein_coding
MELK	ENSG00000165304	3087	-1.67599	3.88858	1.36147e-73	8.75733e-73	maternal embryonic leucine zipper kinase	Q14680	protein_coding
PRR16	ENSG00000184838	2252	-1.67561	1.85372	2.06396e-41	8.46631e-41	proline rich 16	Q569H4	protein_coding
H2AC11	ENSG00000196787	2250	-1.67514	5.07321	1.27474e-73	8.20535e-73	H2A clustered histone 11	P0C0S8	protein_coding
GPM6B	ENSG00000046653	5767	-1.67278	4.52602	2.41733e-114	2.33024e-113	glycoprotein M6B	Q13491	protein_coding
PTGIS	ENSG00000124212	5570	-1.67259	3.03103	1.82777e-51	8.86451e-51	prostaglandin I2 synthase	Q16647	protein_coding
ADAM22	ENSG00000008277	12199	-1.67238	3.46386	4.27307e-88	3.22752e-87	ADAM metallopeptidase domain 22	Q9P0K1	protein_coding
POLA2	ENSG00000014138	5568	-1.67171	2.63848	2.64511e-35	9.64165e-35	DNA polymerase alpha 2, accessory subunit	Q14181	protein_coding
VASH1	ENSG00000071246	7223	-1.67081	5.79055	7.25425e-140	8.62274e-139	vasohibin 1	Q7L8A9	protein_coding
MZT2A	ENSG00000173272	4068	-1.66794	3.94076	1.65181e-57	8.67635e-57	mitotic spindle organizing protein 2A	Q6P582	protein_coding
CASKIN1	ENSG00000167971	5969	-1.6667	4.32978	1.11714e-66	6.61309e-66	CASK interacting protein 1	Q8WXD9	protein_coding
PCDHB3	ENSG00000113205	3355	-1.66521	3.93965	1.28109e-101	1.1084e-100	protocadherin beta 3	Q9Y5E6	protein_coding
REC8	ENSG00000100918	3844	-1.66441	4.61948	1.69937e-85	1.24828e-84	REC8 meiotic recombination protein	O95072	protein_coding
MIR600HG	ENSG00000236901	5984	-1.66309	4.56084	1.27975e-108	1.17301e-107			lncRNA
PTTG1	ENSG00000164611	1975	-1.663	4.54328	3.67977e-125	3.9256e-124	PTTG1 regulator of sister chromatid separation, securin	O95997	protein_coding
[truncated: 4,840 more rows]

## Sheet: Rem vs. Control, FDR <= 0.05
Gene	GeneID	Length	logFC	logCPM	PValue	FDR	Description	Uniprot	Type
[truncated: 2,352 more rows]
